# Supplementary material for: Differential expression of transcription factor- and further growth-related genes correlates with contrasting cluster architecture in Vitis vinifera ‘Pinot Noir’ and Vitis spp. genotypes
Source: Theor Appl Genet. 2020 Aug 18;133(12):3249–72. doi: 10.1007/s00122-020-03667-0 (PMC7567691; doi:10.1007/s00122-020-03667-0)
Supplement: Supplementary file 7 — Supplementary material 7 (XLSX 135 kb) [file 122_2020_3667_MOESM7_ESM.xlsx]

## Sheet: Fold Change
Time point BBCH57
Genes/samples	Fr12L.B.16	Fr12L.B.17	Fr12L.H.16	Fr12L.H.17	Fr13L.B.16	Fr13L.B.17	Fr13L.H.16	Fr13L.H.17	Gm1_86.H.15	Gm1_86.H.16	Gm1_86.H.17	Gm1_86.P.15	Gm1_86.P.16	Gm1_86.P.17	WeM1.H.16	WeM1.H.17	WeM171.P.15	WeM171.P.16	WeM171.P.17	WeM242.H.16	WeM242.H.17	En777.B.15	En777.B.16	En777.B.17	En777.H.15	En777.H.16	En777.H.17	FkCH.B.15	FkCH.B.16	FkCH.B.17	FkCH.H.15	FkCH.H.16	FkCH.H.17	FkCH.P.15	FkCH.P.16	FkCH.P.17	FkCL.H.15	FkCL.H.16	FkCL.H.17	FkCL.P.15	FkCL.P.16	FkCL.P.17	Fr1801.B.15	Fr1801.B.16	Fr1801.B.17	Fr1801.H.16	Fr1801.H.17	average expression level	F-value
VIT_00s0313g00070	-0.0316563	-0.107037	0.546396	0.231385	0.0886556	-0.0208991	0.553014	0.154925	0.381779	0.00613424	-0.306599	0.27142	-0.235998	0.257471	0.333822	0.60117	0.444448	0.176705	0.336416	0.513929	0.518608	0.095357	-0.149821	-0.366207	0.399904	0.375027	0.439378	0.015176	-0.0998866	-0.0231003	0.285892	0.0286406	-0.308145	0.348773	-0.341127	0.217874	0.178982	0.0662579	-0.151893	0.539911	0.110571	0.552541	-0.077997	0.00216838	-0.0877892	0.404809	0.249975	5.51815	0.933405
VIT_01s0010g01810	-0.964469	-0.764932	0.0276434	-0.611037	0.217935	0.0925094	0.744741	0.083865	1.85103	-0.496864	0.155963	-0.0795629	0.104404	4.93538	0.650287	1.06053	0.788375	-0.310197	6.09519	0.275059	0.366993	-0.851695	-0.732329	-1.12539	0.709049	0.229449	0.328396	-1.05683	-0.711708	-1.00103	0.0786887	-0.132929	-0.0261355	-0.342246	0.134793	4.32814	0.832766	0.67004	-0.0363721	-1.06187	0.266539	5.42477	-0.876336	-1.04644	-2.16714	0.338981	0.0932505	9.86945	0.0974484
VIT_01s0010g02430	-0.656225	-0.00246228	1.23546	-0.592193	-0.561761	0.023214	0.502848	-0.592287	2.24672	0.311361	-0.895871	0.0106827	0.46743	-0.428323	1.02182	-0.484827	-0.170504	-0.124708	-0.0481116	0.486825	-0.196748	0.157073	-0.184235	-0.0600254	1.93568	0.823892	-0.311896	0.0328802	-0.602196	-0.351249	0.816122	0.582763	-1.11852	-1.09339	0.185167	0.272128	1.23489	0.41686	-1.2029	-0.0758444	0.451921	-0.0619865	0.499038	-0.425511	0.123606	1.23871	-0.983396	7.98603	2.14395
VIT_01s0011g06410	-0.00672732	0.0525047	0.416455	0.153627	-0.111185	-0.086447	0.566317	0.0312647	0.91977	0.467724	-0.0753853	0.0311921	0.0784029	0.00259583	0.357811	0.33013	0.0483762	-0.100903	0.163993	0.458915	0.642081	0.740908	-0.0655029	0.0872802	0.82048	0.345599	-0.244938	0.658297	0.107819	-0.154615	0.457088	0.280253	-0.203907	-0.0146342	0.0860688	0.172671	0.574131	0.380445	-0.0992988	0.270115	0.285306	-0.0492352	0.526477	-0.169624	0.443649	0.67665	-0.1099	7.70124	0.985814
VIT_01s0026g02030	0.272444	0.098406	0.326008	0.10485	0.220005	0.357544	-0.290973	0.230319	0.699898	-0.186898	0.0590964	0.0176611	-0.281912	0.301218	0.146043	-0.168958	-0.0195879	0.0450577	0.918736	0.290161	-0.210042	-0.0732089	0.0326268	-0.454444	-0.352284	-0.183651	-0.0375662	0.6113	-0.179625	-0.120081	-0.259672	-0.568305	-0.0438428	-0.165796	-0.468343	-0.109195	-0.567791	-0.35079	-0.111635	-0.163456	0.0965754	0.690351	0.357924	0.0632482	0.195297	-0.0550558	-0.0409393	9.05705	0.964274
VIT_01s0127g00260	-0.118567	-0.142267	1.35373	1.02111	-0.338604	0.101178	1.25989	0.414097	1.35314	0.288268	-0.123973	0.205679	0.499462	-0.0450255	0.713608	0.91856	-0.0406046	0.44429	0.210619	0.988369	1.21212	0.628704	-0.316104	-0.436644	1.20248	0.972638	0.515899	0.70877	-0.433449	-0.220832	0.516368	0.508789	-0.30832	-0.692429	0.170827	0.0534096	0.910722	0.851779	-0.271858	0.215219	0.510421	0.737868	1.00059	-0.400139	-0.0588365	1.11756	0.0124902	6.85691	1.97624
VIT_01s0127g00710	11.5451	12.0192	-0.410288	-0.109862	11.229	11.865	-0.476176	0.296508	-2.21021	-0.617071	-0.814275	18.7794	11.4065	18.3241	-0.80918	-0.0703794	17.9884	10.684	18.6274	-0.344593	-0.0799656	7.48091	11.988	12.0623	-0.367959	0.446983	-3.86194	8.27571	11.9092	12.0403	-0.669285	-0.25884	0.621417	19.1237	12.3131	18.3477	-0.947555	-0.113988	0.460751	18.4837	12.621	18.8125	7.74524	11.9353	12.4747	-0.111025	0.567107	7.62751	0.293392
VIT_01s0127g00870	0.0700459	0.395025	2.22271	-0.0125538	0.154201	0.432705	2.41144	-0.127833	3.44666	1.5643	0.124997	0.543363	0.206139	0.624858	2.064	0.532919	0.291825	0.315331	1.037	2.11416	0.772147	1.05689	-0.296214	-0.0929359	1.96322	1.49942	0.470641	0.521204	-0.136408	-0.0562733	1.42458	1.11678	-0.66446	-0.868901	-0.0999445	0.355979	2.00988	1.31048	-0.162894	-0.443015	-0.0394537	0.143332	1.03613	0.0140893	0.321402	1.74091	-0.216462	5.20355	3.30273
VIT_01s0146g00400	-0.550945	0.382257	0.24983	0.106818	-0.407457	0.291089	0.375914	-0.185198	2.0795	0.544191	-0.105192	0.695765	1.07148	0.0798153	0.423712	-0.0304295	0.63413	0.701227	0.495665	0.253528	0.401001	0.236815	-0.263057	0.359841	1.16388	0.367331	-0.24257	0.00239248	-0.341545	-0.0045236	0.985065	0.0600322	-0.588743	-0.428312	0.324387	0.394085	1.26141	0.112635	-0.503976	0.3211	0.451	0.0102152	0.408885	-0.431252	0.089228	0.589296	-0.300083	5.73709	1.3464
VIT_01s0146g00480	0.310835	0.197564	0.453616	-0.406441	-0.858364	-0.273962	1.14048	-0.55764	0.627068	0.213215	-0.699584	1.11605	-0.764539	-1.48547	0.603021	-0.200451	0.704561	0.320733	-0.855117	1.37851	-0.118622	0.21849	0.223452	-0.203719	0.308937	0.389412	0.568575	0.821615	-0.0422034	-0.290014	0.336898	0.565028	0.427713	1.11527	-0.25639	-1.05255	-0.244827	0.556845	-0.00991069	1.09223	0.0392176	-0.967744	0.49951	0.026477	0.159756	0.656974	0.123699	5.2912	0.934209
VIT_02s0012g00990	11.7447	6.59121	-0.574486	-0.250968	11.3769	6.36391	-0.219275	0.186923	0.438548	-0.342104	-0.00917096	23.5047	19.602	12.0432	-0.190322	0.109093	24.0596	18.7141	12.227	-0.305595	-0.0431019	0.033638	11.837	6.1778	0.0840788	-0.202763	0.0936474	0.206249	11.5391	5.70507	0.143838	-0.536972	-0.0371549	23.9526	19.7293	12.1692	0.385752	-0.309676	0.206411	23.8495	19.7732	12.3252	0.222887	11.7033	6.33126	-0.359525	0.120849	8.14721	0.623412
VIT_02s0012g01380	-0.139707	-0.065609	-0.399206	0.35383	0.0685181	0.0052733	-0.919859	0.237571	-2.1124	-1.02099	-0.0079164	0.70868	-0.238059	-0.28172	-0.732185	0.308916	0.582066	-0.303371	-0.489817	-0.514591	-0.0706222	-0.407763	0.133822	-0.370226	-0.447343	-0.144427	0.362134	0.0938641	0.0870932	-0.435894	-0.495511	-0.661886	0.345886	1.50108	0.0837778	-0.505163	-0.992808	-0.797439	0.0189723	1.43499	0.440367	0.185217	-0.097132	0.0661172	-0.383746	-0.614406	0.455228	5.47659	2.50458
VIT_02s0025g03180	-0.207455	0.169106	0.133571	0.0701123	-0.326525	0.0198822	0.301013	0.268264	-0.198794	0.0889288	0.126559	-0.675464	0.0173854	0.0930703	-0.128906	0.300005	-0.164237	-0.267484	-0.0204908	0.0972759	0.849159	4.59657	-0.0380978	0.351602	-0.159883	0.289604	-0.145641	4.59002	-0.103881	0.205332	0.298948	0.375032	0.366067	0.0272435	0.0395411	0.0423631	0.189025	0.475362	0.291902	0.28558	0.187881	0.154123	4.31715	-0.410513	0.421944	0.0104705	-0.24667	5.25088	0.0799902
VIT_02s0025g04340	0.236135	0.620549	-0.5965	-0.267172	0.591706	0.633752	0.206378	-0.126865	-1.66379	0.371978	-0.573713	1.1763	-1.41127	-1.09847	-0.121032	-0.765748	0.894004	0.168054	-0.707642	-0.394037	-0.864365	-0.704202	0.471322	0.478766	-0.766675	-0.873703	-0.261671	-0.0250604	0.53907	0.907793	0.140885	-0.480022	-0.195704	2.23823	-0.435813	-1.75485	-1.55161	-0.933092	-0.372305	0.89988	-1.11252	-1.82526	-0.834369	0.126276	0.595364	-0.148837	1.3431	5.54054	1.22359
VIT_02s0025g04660	0.157958	-0.326724	-0.27627	0.11554	0.34303	-0.18763	0.0152124	0.0492423	-1.12968	-0.488703	-0.404461	0.519238	-0.42792	-0.437323	-0.927298	0.602294	0.440583	0.291779	-0.161587	-0.125649	0.222923	-0.150327	0.31687	-0.596386	-0.561388	-0.090566	0.475179	0.153217	0.147206	-0.00512402	-0.188426	-0.418307	0.342666	1.26178	-0.298878	-0.0221246	-0.905261	-0.783488	0.240843	0.877359	-0.295502	-0.19829	0.0442284	0.228774	-0.127869	-0.800045	0.452022	5.32151	1.2661
VIT_02s0025g04720	-0.302612	7.04901	1.25144	0.525833	-0.57181	6.97143	1.07174	0.293467	3.16297	0.385405	-0.148079	-0.22659	1.10741	-0.364773	0.863895	0.765932	-0.32376	0.154427	0.501065	0.62461	0.825803	0.761257	-0.675216	5.77437	2.12402	0.803867	-0.0648167	0.689714	-0.690351	6.42337	1.20039	0.603536	-0.629611	-1.4188	0.609963	0.64732	2.3644	1.15434	-0.726869	-0.559804	0.725876	1.22047	1.13681	-0.646049	6.79364	0.820775	-0.979891	3.14772	0.157791
VIT_02s0154g00320	0.0857514	0.308234	0.338093	0.0459586	-0.175967	0.345097	0.895482	0.501722	2.74277	0.271394	0.149131	-1.11407	1.157	0.790294	0.554676	0.262983	0.486087	0.352916	1.08112	0.928457	0.123464	-0.130145	0.0407951	-0.196205	0.3618	1.12928	0.195717	-0.458551	-0.620806	-1.01629	1.20299	0.241126	-1.48415	-2.06158	0.497817	0.155343	1.08691	0.873218	-0.0488249	-1.35063	1.01352	-0.0342838	1.17997	-0.0187748	-0.129354	1.33652	-0.0495254	2.86358	1.83102
VIT_02s0154g00380	0.897353	-0.634235	-0.167701	0.10035	0.208092	-0.50669	0.00959344	-0.350236	-0.19954	0.299258	-0.00871483	2.04691	-1.48008	-0.996823	-0.34044	-0.426837	3.43841	-0.584764	0.739749	1.15144	0.0274803	0.0996067	-0.187718	-1.117	-1.40892	-0.036284	-0.182649	2.04467	0.0903159	-0.111897	-0.885957	0.157033	0.452766	3.01631	-0.652158	-0.315298	-0.810685	0.465491	0.68172	2.44279	-0.0446109	0.859398	0.649701	0.669769	-0.724418	0.50166	-0.313515	3.79723	1.43483
VIT_02s0241g00030	-0.251227	0.0683861	1.00458	0.0671788	0.0969091	0.206093	0.69929	0.114256	0.0342913	0.359697	-0.190832	-0.119938	-0.185636	0.176999	0.676742	0.536522	0.0451034	-0.0323861	0.110799	0.610041	0.506896	-0.168626	-0.0953458	-0.0884949	0.38622	0.601091	0.127368	0.259883	0.108082	0.0767439	0.159336	0.159301	-0.181508	0.0706599	0.124768	0.222	-0.0101883	0.407307	-0.326654	0.247589	0.199197	0.412545	0.0468219	-0.109056	0.354393	0.520102	0.292134	3.30715	0.516995
VIT_03s0097g00700	0.121585	0.128173	-0.494577	0.0496231	-0.0493645	1.60885	0.0879266	-0.592044	0.50513	-0.0158871	-0.218364	3.46963	0.0359532	0.677756	-0.311254	-0.113851	1.75789	1.04063	1.52244	-0.508531	-0.667458	1.19767	1.43851	0.301055	1.35013	-0.0887044	0.391392	1.21355	0.11142	1.45917	0.653797	-0.356158	-0.25573	1.93429	-0.367071	0.475655	0.163604	-1.29092	-0.354804	3.09518	0.695993	0.841865	0.947181	0.358797	0.443878	0.0321731	0.541603	4.71461	2.58823
VIT_04s0008g00180	-0.479884	0.347253	0.593224	0.422324	-0.105155	0.272443	0.642265	0.185503	1.16924	0.577104	-0.0997727	0.170165	0.398447	0.201426	0.626615	0.511574	0.0937009	0.134627	0.1122	0.519725	0.470065	0.575952	-0.172685	-0.0606036	0.989485	0.632977	0.323524	0.338738	-0.415323	-0.299658	0.228814	-0.0884382	-0.683432	-0.683581	-0.0379743	0.0286393	0.599329	0.356058	-0.419226	0.143989	0.205652	0.162039	0.356754	-0.542447	0.0986431	0.960277	-0.324742	6.01705	2.54068
VIT_04s0008g00370	0.47735	0.29883	-0.0611372	0.567286	0.341295	0.358542	-0.155879	0.89406	-0.593227	-0.250696	0.446294	-0.181275	-0.802097	-0.472132	0.195065	0.661	0.127106	0.307694	-0.156305	0.516846	0.747253	0.166504	0.00492045	-0.278026	-0.531786	-0.105923	0.294159	0.219112	0.256813	-0.0524282	0.507914	0.610017	0.993399	0.958263	-0.195598	-0.153447	-0.457645	0.132337	0.339923	0.542541	0.186536	0.151026	0.36548	-0.45173	-0.257278	0.315908	1.05575	4.43818	1.40674
VIT_04s0008g01100	-0.43004	-0.206713	-0.748556	0.173846	-0.528593	-0.196177	-0.366424	-0.154877	-1.3372	-0.652775	-0.873042	0.469111	-0.687483	-0.500333	-0.555251	-0.506779	0.330822	-1.14142	-0.550162	-0.579385	-0.180083	0.223839	0.364464	0.034427	-0.0646034	0.0664555	0.207839	0.62363	0.0942471	-0.18578	-0.526865	-0.363035	0.534519	1.454	0.390733	-0.35622	-0.263081	0.0227919	0.456523	1.05626	0.571956	-0.346095	0.530868	0.0584247	0.0835938	0.130101	-0.0127426	5.56658	1.76157
VIT_04s0008g01810	0.690715	1.26136	0.515528	0.513467	0.245135	1.05488	0.578591	0.442465	1.50021	0.440649	0.669381	0.401439	0.862067	0.321174	0.739688	1.08028	0.565604	0.334561	0.637375	0.808889	0.997537	0.318734	0.253542	0.387921	0.871794	0.298953	0.360692	0.131204	0.110076	0.194204	0.939122	0.371853	-0.121648	-0.192528	0.469987	0.389773	0.868291	0.530802	0.0734583	0.191067	0.315827	0.371979	0.256463	0.104346	0.434964	-0.139526	0.0439893	2.62776	1.37657
VIT_04s0008g01910	-0.38799	0.156683	0.632165	0.054865	-0.807765	0.0529282	0.538418	-0.0677619	1.71757	0.462728	-0.226771	-0.240357	0.568927	0.190175	0.56355	-0.0794388	0.219675	-0.0753793	0.70979	0.417351	0.346684	0.516702	-0.304275	0.00231919	0.734299	0.351819	-0.163898	0.275299	-0.31016	-0.463053	0.341465	0.160338	-0.715568	-0.675474	0.276942	0.586653	1.02637	0.71067	-0.153718	-0.17066	0.281543	0.252793	0.232069	-0.474951	0.107979	0.96465	-0.388434	5.81823	1.14251
VIT_04s0008g02920	-0.424521	-0.45106	0.78243	0.63033	-0.745189	-0.335154	0.44182	0.558874	0.87212	0.300451	0.0132046	0.818237	-0.278773	0.790215	0.731349	0.630449	0.396893	0.081685	0.418556	0.210255	0.507036	0.312694	-0.790834	-0.159532	1.82023	0.853347	0.808744	0.494669	-0.286791	-0.0707393	0.623431	0.0129087	-0.518342	-0.0314811	0.271343	0.450678	1.4078	0.445281	0.241452	0.623933	0.419434	0.707557	0.662829	0.169399	-0.203407	1.07637	0.441952	4.34939	1.59097
VIT_04s0008g04050	-0.633538	0.075125	1.2092	1.65179	-0.805203	-0.515351	0.956229	1.46656	0.573524	1.70497	2.04128	-0.27732	0.454491	1.2034	0.583413	1.23713	0.329307	-0.32929	0.382985	0.647413	1.6704	0.622236	-0.108006	0.590418	1.13706	1.52001	2.00687	0.216414	-0.06981	-0.22495	0.326739	0.929445	0.957845	-0.824653	0.322365	-0.0309966	0.706052	0.68659	0.459114	-0.0236921	0.674555	-0.127619	-0.246363	0.218781	0.764729	2.08328	1.06293	3.59839	4.26461
VIT_04s0008g04200	-0.553018	0.399615	0.805545	-0.179807	-0.705539	0.201913	0.850562	0.202969	1.34408	0.869863	-0.0731154	1.20872	0.563927	-0.269831	0.659048	-0.0102524	0.439777	-0.825237	0.557392	0.343571	0.852182	3.13714	-0.315178	0.22015	1.28274	0.872862	0.446455	3.02138	-0.466154	-0.444994	0.24006	0.393939	-0.669907	-0.266366	0.210656	0.190612	0.891939	0.577906	-0.232953	0.172285	0.283337	0.111978	3.19924	-0.193591	0.110613	1.37797	-0.08231	8.8997	0.17111
VIT_04s0008g05150	-0.46897	0.203364	0.314214	-0.176969	-0.187299	-0.0480204	0.678932	0.137332	0.58231	0.505742	-0.200509	0.832469	0.695912	0.00411559	0.447293	0.377341	0.741615	-0.626387	0.156073	0.407667	0.640946	0.750726	-0.203388	0.489776	0.610468	0.810606	0.0526783	0.914503	-0.305943	-0.203455	-0.393022	0.443727	-0.477217	0.0763941	0.304404	0.150791	0.671798	0.664717	-0.21644	0.128519	0.678628	0.102007	0.988307	0.0212085	0.401112	0.851168	-0.387275	7.45613	0.896243
VIT_04s0008g05770	0.37092	-0.534946	-1.02903	0.546028	0.895663	-0.310436	-0.524992	0.274775	-1.54036	-0.205841	0.270143	0.198756	-0.462796	-0.176724	-0.482726	0.569958	0.251621	0.0856475	-0.4169	-0.287914	0.301735	-0.00977944	0.728513	-0.191652	-0.615547	-0.226633	0.600126	-0.191789	0.355401	-0.42675	-0.109175	-0.319816	0.681054	1.36362	-0.401981	-0.300994	-0.825647	-0.347671	0.642807	0.289569	-0.329263	-0.203546	-0.340131	0.116268	-0.0803252	-0.169724	1.00054	5.98459	2.27573
VIT_04s0008g05830	-0.347831	0.481588	1.02812	-0.17777	-0.197128	0.416833	1.19903	0.044247	2.24297	1.01796	0.265981	0.071995	1.08795	0.324302	1.08706	0.256873	0.0453912	0.0365087	0.619916	0.897552	0.596825	0.445799	-0.212666	0.246623	1.08398	0.661109	0.0573172	0.268145	-0.339046	-0.129047	0.71557	0.743519	-0.491346	-1.10584	0.502363	0.453417	1.34885	1.12934	-0.334319	-0.318707	0.285925	0.285395	0.402098	-0.570517	0.156651	1.04969	-0.291532	4.72781	2.7295
VIT_04s0008g06670	-0.244518	0.107435	0.687252	-0.937931	-0.247344	0.146158	0.506439	-0.920666	2.07324	0.18009	-0.905259	-0.684228	0.387849	-0.690653	0.796971	-0.760949	-0.454139	-0.165455	-0.14882	0.401749	-0.197312	0.317543	0.0537305	0.0456434	1.30751	0.439923	-0.3923	0.150063	-0.471842	-0.455251	0.589851	0.755612	-0.904774	-1.2804	0.0686516	0.221522	1.05819	0.532751	-1.17586	-0.461697	0.146204	-0.245596	0.65687	-0.248777	0.183506	1.24019	-0.918722	2.59645	1.30796
VIT_04s0023g03070	-0.347144	-0.292295	1.13547	0.197599	-0.268414	0.0260215	1.40212	0.274705	1.22329	0.545725	-0.120762	0.410444	-0.206689	0.296896	0.91822	0.356668	0.116647	0.185624	0.232035	1.11867	0.681162	0.109303	-0.183223	-0.543471	0.748638	0.986178	0.538248	0.29525	-0.0833911	-0.17525	0.569759	0.431034	-0.228933	-0.167197	-0.133435	0.122843	0.374708	0.575247	-0.186957	0.238205	-0.0523145	0.655371	0.192909	-0.221034	-0.154981	1.08209	0.422592	5.56568	1.71089
VIT_04s0069g00790	3.93443	-0.358894	0.342272	0.433386	4.03498	-0.131034	0.173166	0.220509	-0.244476	-0.80631	-0.183658	0.00907443	-0.195878	-0.260343	0.0233705	0.608692	0.10035	0.00380173	-0.0632415	0.297419	0.447045	0.0704863	4.21113	-0.463641	-0.161432	0.062575	0.337267	0.666489	4.23551	-0.159878	-0.24863	-0.295165	0.461719	0.507791	0.0343309	-0.331937	-0.273341	-0.0268922	0.299752	0.55484	0.198337	0.0885761	0.10839	3.94312	-0.216357	0.0187889	0.0758651	4.25719	0.0691526
VIT_04s0079g00260	-0.594467	0.364457	0.55923	-0.209817	-0.6995	0.131946	0.489708	-0.0699856	1.09059	-0.217929	-0.63185	1.2458	0.57194	-0.0869705	0.454792	0.280201	0.609076	-0.117279	0.516062	0.231008	0.562554	0.111688	-0.110382	-0.179876	0.677354	0.59652	0.267221	0.473114	-0.375491	-0.221318	-0.37328	-0.0796946	-0.579124	-0.204418	0.0448013	0.257124	0.266026	0.119654	-0.375147	0.708162	0.3869	0.282339	0.48588	-0.254528	-0.000828441	0.764379	0.198115	7.8607	0.991818
VIT_08s0007g01310	0.465533	-0.0884417	0.702293	0.122685	0.517767	-0.0893092	0.355298	0.354505	-0.528559	0.264566	-0.107617	0.138724	-0.427242	-0.315919	0.080575	0.326023	-0.143297	0.44033	-0.112468	0.216351	0.719024	-0.55729	-0.246199	-0.463869	0.112717	-0.510778	0.481616	-0.0939455	0.582069	-0.465248	-0.110928	-0.337434	-0.176468	0.16209	-0.191631	-0.676132	-0.430848	-0.851788	-0.49756	-0.0751185	-0.0429267	-0.410623	-1.31109	-0.0139637	-0.00328138	-0.177776	0.652564	5.79458	1.29657
VIT_08s0007g01320	0.701626	0.192131	0.759444	0.296761	0.862205	0.238376	0.411748	0.341769	-0.319017	0.200821	-0.158983	0.38101	-0.506513	-0.396252	-0.0466364	0.317725	0.241261	0.472885	-0.132986	0.240839	0.826378	0.0317367	-0.12597	-0.394309	0.227734	-0.538455	0.570022	0.649475	0.557347	-0.581229	0.166931	-0.35136	-0.0368911	0.542622	-0.0259807	-0.692799	-0.333693	-0.740477	-0.3335	0.448866	0.0438989	-0.495763	-0.560463	0.083858	0.13139	-0.111868	0.71472	2.60525	1.79237
VIT_08s0007g01360	0.0656346	-0.316616	-1.14528	-0.486937	0.287756	-0.175986	-1.11902	-0.184119	-2.23622	-0.350208	-0.435015	-0.360607	-1.20894	0.14684	-0.645873	-0.899804	-0.0347169	-0.61422	-0.465029	-0.79695	-1.17218	-0.678321	0.307546	0.0395719	-0.99238	-0.278957	-0.0545414	-0.0335316	0.296794	-0.139314	-0.203714	-0.726113	0.124965	0.724269	-0.548893	-0.219044	-1.32381	-0.723946	-0.0208242	0.122347	-0.440408	-0.153948	-0.180743	0.387498	-0.0944737	-0.562748	0.188558	6.99804	4.17385
VIT_08s0007g01370	-0.98019	-0.103877	-0.820796	-1.39937	-0.681228	0.0845097	-0.47031	-1.89985	-1.01888	-0.178048	-1.79001	-0.632775	-0.505371	-1.14695	0.891287	-1.16855	-0.303368	-0.674535	-0.90457	-0.930219	-1.81545	-0.328063	-0.479419	0.553976	-0.642039	0.663911	-0.664143	0.399603	-0.139198	-0.0103139	0.0499099	-0.0063804	-0.749381	1.2234	0.192431	-0.251633	-0.0826656	0.185243	-1.09999	0.843468	0.493519	-0.788601	0.489876	-0.479992	0.608909	0.299499	-0.790477	7.50423	3.86601
VIT_08s0040g01710	-0.169469	-0.172931	0.589532	0.528851	-0.13872	-0.154967	0.677622	0.172873	1.46232	0.514869	-0.0417779	-0.0368081	0.695868	-0.489176	0.264592	0.499498	-0.144656	0.348884	0.175593	0.462058	0.832366	0.342275	-0.37163	-0.21283	0.948071	0.431583	0.0679772	0.171477	-0.377015	-0.466697	0.760398	0.334785	-0.191471	-0.711839	0.236828	-0.0199091	1.01493	0.537314	-0.116717	-0.344343	0.288466	-0.379178	0.14855	-0.625648	-0.16209	0.707241	-0.157725	4.38805	1.37599
VIT_08s0058g00930	-0.301935	-0.215679	-0.0384677	-0.023048	0.540084	0.152724	-0.42782	-0.275047	-1.92932	-0.341411	-0.50929	-0.135577	-0.61882	0.099463	-0.656317	-0.22149	-0.126454	-0.550365	-0.181236	-0.503893	0.0796036	-0.240824	0.141274	-0.156178	-0.836527	0.221938	0.143488	0.279585	0.426611	0.482007	-0.570503	-0.580148	0.212659	0.584009	0.00109728	0.236528	-1.12167	-0.309545	-0.0148629	0.599316	0.393688	0.792672	0.0882054	0.311735	0.263823	-0.371093	0.151239	1.90618	2.1587
VIT_08s0058g00990	-0.193007	-0.206142	0.198915	0.0381201	0.11885	0.210993	-0.186739	-0.0925566	0.381609	0.141388	-0.182987	0.404074	-0.068784	-0.121474	0.066784	0.223938	0.871247	0.137776	-0.210662	0.0423621	0.226701	0.498692	0.0730295	0.336658	0.948034	0.48339	0.3754	0.0838894	-0.108721	0.0517658	0.237545	-0.287819	0.373646	0.877157	0.118146	-0.0538768	-0.0352068	-0.0167838	-0.373928	1.53927	0.421838	0.4672	0.847506	-0.0375001	0.296007	0.487604	0.875005	3.74768	1.95253
VIT_11s0016g03710	-0.915084	0.107895	0.499209	-0.169945	-0.531767	-0.165634	0.709789	-0.149786	2.00594	0.422279	-0.225548	0.986425	0.97531	0.615184	0.766866	0.339035	0.554801	0.148192	0.998095	0.473259	0.904422	0.24022	-0.280465	-0.195598	1.00396	0.512085	0.35445	-0.136873	-0.729731	-0.30004	0.300447	-0.315218	-0.861743	-0.310236	0.014767	0.664394	0.560105	-0.00387633	-0.446917	0.417574	0.398173	0.84589	0.343152	-0.0670855	-0.0291294	0.917167	-0.0228346	6.54434	3.13878
VIT_12s0059g00190	-0.577442	-0.224901	-0.0164338	-0.781587	-0.00772007	-0.155632	0.395635	0.091477	2.14975	-0.135037	-0.318283	-0.322383	0.671796	-0.853319	0.274688	-0.423297	-0.256849	0.0669462	0.0434354	0.195646	0.299626	0.0543977	-0.579747	-0.548769	1.00776	0.647551	0.103304	0.0711268	-0.520952	-1.19531	0.728269	0.38389	-0.344797	-0.824633	0.759627	-0.181726	1.31064	0.591244	-0.339464	-0.488026	0.75166	0.19465	0.443356	-0.464066	-0.399981	0.719168	-0.225491	7.05709	0.484171
VIT_14s0066g01060	6.75503	-0.541762	-0.236254	1.11623	7.40456	-1.47636	0.3051	0.181317	1.35821	-0.228347	0.00462875	1.81131	0.647711	1.2652	0.26813	-0.138883	0.251437	-0.282959	0.084933	0.380305	2.04325	3.34174	6.72304	-1.33701	0.272714	0.0682369	-0.0396837	3.59857	6.69361	0.21031	-0.678099	-0.893369	-0.294742	-0.926289	0.152516	-0.0782074	-0.176395	0.193859	0.00128139	0.29217	0.364025	0.954761	3.32583	6.84845	-1.36865	0.239353	0.0362171	9.41337	0.569032
VIT_14s0066g01390	0.108352	0.140424	-0.09831	0.174449	0.160371	0.0193586	-0.341649	0.217313	0.00160584	-0.109055	-0.0155216	0.416941	0.519429	-0.27419	-0.651263	0.416045	0.343078	0.149269	0.0590845	-0.258737	0.29906	0.28528	0.137591	0.0869942	0.24522	-0.144819	0.299725	0.586314	0.0834302	-0.147239	0.227577	-0.0733763	0.344557	0.997405	0.26875	-0.20605	-0.0727176	-0.353184	0.115855	0.589458	0.375025	-0.220109	0.349789	-0.111328	0.585126	-0.324079	0.256389	4.80651	1.86148
VIT_14s0083g00410	-0.705478	0.0925013	-0.792112	-0.438233	-0.52841	0.00798306	-0.727606	-0.417165	-0.854184	-1.18022	-0.334119	0.882848	0.482216	-0.0706007	-0.988068	0.451618	0.849438	0.394905	0.0133937	-0.667548	-0.105803	-0.645938	0.364904	-0.195211	-0.0601229	-0.391704	0.161054	0.192066	-0.467999	0.112443	0.206138	-1.06278	-0.0534575	1.35056	0.363105	-0.396242	-0.634595	-0.561381	-0.221173	0.854384	0.646024	0.441865	-0.0570411	-0.317602	-0.0888	-1.07665	0.0489247	7.2456	0.638338
VIT_14s0108g00700	0.322267	-0.207951	1.1696	0.556493	-0.312269	-0.193803	1.34685	0.288821	2.16866	0.68098	0.370716	-0.285621	0.40761	1.13168	0.651856	1.31654	0.781238	0.894685	1.31629	0.840467	1.71994	0.985212	-0.200308	-0.83185	1.55862	0.679541	0.622948	0.462227	0.161026	-0.451452	1.38846	0.528467	0.174757	-0.684354	0.236022	1.32031	2.29343	0.356833	0.377593	-0.207712	-0.0410722	0.803801	0.443613	0.0830735	-0.07456	0.767288	-0.139546	6.42906	1.93585
VIT_14s0108g00740	0.439953	0.645857	0.668883	0.173123	0.544548	0.750998	0.99901	0.0902964	1.83518	0.783136	0.288516	-0.421271	0.616349	0.13519	1.08836	0.186569	0.435908	0.0385736	0.621854	0.746531	0.503003	0.706684	0.33027	0.499198	0.425402	0.397276	-0.00417239	0.597211	0.234052	0.304178	0.893184	0.209606	-0.367588	-0.425546	0.497255	0.478167	0.931568	0.707161	-0.114914	-0.0658416	0.462161	0.0541532	0.532828	-0.0740766	0.206515	1.06951	-0.0992241	8.72637	0.438526
VIT_14s0219g00230	-0.270965	0.0269993	1.14481	0.784942	0.333258	-0.409385	1.13844	-0.0456195	2.57753	1.11596	-0.0314564	0.310117	1.75217	0.380012	1.27463	0.459749	0.190548	0.855459	0.374779	0.692054	1.63791	1.25058	-0.0879771	-0.0971776	1.42795	0.683691	-0.0964421	-0.16013	-0.504422	0.0687194	1.34624	0.573344	-1.17277	-1.20908	0.205813	0.531552	1.55892	0.873978	-0.274934	0.403605	1.11582	0.333261	0.659134	-0.955703	-0.64484	2.15599	-0.35522	6.51317	2.1322
VIT_15s0048g01750	-0.0461296	0.29722	1.00726	-0.285067	-0.627927	0.43181	1.0886	-0.11916	2.6283	0.55019	-0.0760389	-0.448058	0.677812	-0.0232447	1.03721	-0.228808	0.183617	-0.0147087	0.525228	0.971633	0.260063	0.391902	-0.0420181	0.123621	1.28679	0.560812	-0.280141	0.198641	-0.189964	-0.0669418	0.94814	0.78686	-0.787503	-1.12299	0.468282	0.415575	1.58679	0.908743	-0.625166	-0.41163	0.489712	0.0442551	0.330634	-0.271644	0.272108	1.00424	-0.713186	2.71957	2.50862
VIT_17s0000g02470	-0.394906	0.329057	1.50876	0.478091	-0.254163	0.444959	1.36171	0.123918	2.22683	0.686406	0.0437869	0.18332	0.830806	0.79577	1.0405	0.643939	0.207862	0.311731	0.653419	1.24233	1.14081	0.392895	-0.132753	-0.213445	1.19898	0.954586	0.117641	0.356115	-0.158952	-0.142499	0.855103	0.477802	-0.223738	-0.551112	0.307472	0.528459	1.38747	0.897361	-0.431902	0.0897999	0.546129	0.624272	0.420853	-0.521906	-0.239848	0.981175	-0.262658	2.90537	2.48886
VIT_17s0000g03550	-0.467483	-0.0704837	1.19352	0.401493	-0.613886	-0.37901	1.07361	0.13875	1.72639	1.04783	-0.0201	0.443578	0.485841	0.40005	1.34442	0.319387	0.281208	-0.240675	0.236716	0.780077	0.916884	0.479858	-0.148255	0.0580935	1.07921	1.1163	0.17873	0.171309	-0.210555	-0.418436	0.0619986	0.220775	-1.01933	-0.541143	0.0861826	0.36326	0.91333	0.767498	-0.503162	0.433142	0.329412	0.458867	0.272743	-0.207309	-0.0434493	1.8485	0.121956	4.98038	2.43917
VIT_17s0000g03750	-0.388383	0.165715	0.275673	0.811692	-0.175119	0.364319	0.509123	0.652591	0.969073	-0.314485	0.175619	0.710479	0.884946	0.29509	-0.0966936	1.1532	0.392536	0.463547	0.335722	0.156797	1.04501	0.143161	-0.405306	-0.274761	0.798968	0.422628	0.702684	0.236612	-0.393039	-0.172194	0.100858	-0.400354	0.0150597	0.192569	0.462982	-0.171639	0.432249	-0.225071	0.0251239	0.455304	0.544376	0.390053	0.463458	-0.224584	0.211375	-0.0932487	0.368441	6.68888	1.29437
VIT_17s0000g04470	0.33921	0.00419344	0.22601	0.607382	0.539822	0.118334	0.237015	0.577166	-1.61975	0.0163971	0.0326223	0.141506	-0.493428	-0.442487	0.345547	0.656139	0.927969	-0.190993	-0.186976	0.463725	0.358023	-0.257419	0.120122	-0.314726	-0.527755	0.446962	0.513897	0.162785	0.299938	-0.223027	-0.353451	0.221779	0.360283	1.18259	0.0151264	-0.145081	-0.119521	0.101882	0.0690889	1.0754	0.220604	-0.125653	-0.574597	-0.292019	0.0785483	-0.236011	0.287453	6.69567	1.55786
VIT_17s0000g05070	-0.100566	-0.205724	-0.652198	0.334116	0.289394	-0.0876336	-0.389678	-0.00431275	-1.23155	-0.219459	-0.305887	-0.0865385	-0.398614	-0.354857	-0.445123	-0.170069	0.22323	-0.273018	-0.623543	-0.558196	-0.112996	-0.00404081	0.263581	0.031307	-0.23217	-0.124754	0.350254	0.0327324	0.174099	0.0104906	0.0865378	-0.486971	0.50946	1.2196	-0.0526515	-0.351466	-0.348959	-0.00675405	0.147921	0.586217	-0.015105	-0.436387	-0.000745298	0.150914	-0.00982536	-0.447958	0.686422	4.26579	0.751005
VIT_17s0000g05570	-0.59813	0.249453	1.0233	-0.0788645	-0.23156	-0.162429	0.845348	-0.368847	2.28783	0.940028	-0.259028	0.182652	1.21384	0.385255	0.631323	0.0600267	0.132072	0.163496	0.724715	0.545022	0.193332	0.585101	-0.344785	0.0977003	1.34285	0.43999	-0.440597	0.539304	-0.516141	-0.365011	0.801244	0.390561	-0.918132	-0.837943	0.477207	0.909137	1.55282	0.524703	-0.384424	-0.09983	0.517548	0.203041	0.847442	-0.506262	-0.274578	1.20999	-1.43854	3.40612	2.47764
VIT_17s0000g09190	0.197393	-0.760701	-0.0199478	1.0698	0.357025	-0.286445	-0.178614	0.446182	-1.83999	-0.24769	0.218743	0.143055	-0.560592	-0.144393	0.607766	0.915768	0.52539	-0.175276	-0.53506	0.0725376	0.382769	-0.251755	0.109245	-0.245866	-0.441723	-0.0599831	0.515945	0.054952	0.405718	-0.00538867	-0.487903	-0.505579	1.09431	1.45825	-0.330924	-0.617885	-0.865034	-0.198386	0.739167	1.08112	0.318861	0.0786886	-0.128197	-0.223717	-0.596486	-0.224032	0.500032	8.78327	2.70808
VIT_17s0000g09310	-0.358222	-0.0273043	-0.446476	0.334945	-0.653591	-0.185302	-0.255923	0.123816	-1.25888	-0.678493	-0.234274	1.18087	-0.326626	-0.473477	-0.497297	0.326665	0.870065	-1.17261	-0.347607	-0.167592	0.410485	0.204634	0.263002	-0.271178	-0.114146	0.116443	0.458132	1.1636	0.0114012	-0.541334	-0.521663	-0.589906	0.244188	1.51123	0.091051	-0.562684	-0.576536	-0.0412518	0.336047	1.4477	0.59702	-0.155118	0.429271	-0.460269	-0.0578033	-0.386901	0.473154	4.22286	1.03388
VIT_17s0000g09470	-0.0397623	0.110016	-0.355887	-0.0717395	-0.119068	0.3258	-0.440089	-0.26375	-0.19737	-0.461228	-0.226771	-0.0937898	-0.227688	0.0658813	0.212844	0.663489	0.41047	0.230583	-0.269701	-0.0413493	0.132531	-0.335837	0.149271	-0.0304193	-0.238159	-0.0521604	-0.029804	-0.054881	0.00473104	-0.0180216	0.248534	-0.424582	-0.307428	1.26068	0.177735	-0.252275	-0.490824	-0.050661	-0.409796	0.926862	0.450127	0.0163359	0.204789	-0.0214888	0.112668	-0.205448	-0.0577431	6.52407	0.367557
VIT_17s0053g00990	0.141209	0.83186	0.943827	0.271223	-0.264399	1.04565	1.29851	0.642363	2.0921	0.565614	0.65751	-0.497745	1.16526	0.151178	1.11302	1.13227	-0.0899002	0.296859	0.677655	1.27778	0.60149	0.781373	0.13817	0.225378	1.11226	0.572047	-0.0953174	0.806987	-0.253544	0.736879	1.19627	0.90378	0.194603	-0.86042	0.587427	0.485359	0.96163	1.48878	0.0390734	-0.249648	0.28978	0.516986	0.74889	-0.246171	0.543973	0.633648	-0.245052	2.38683	2.92506
VIT_18s0001g03160	-0.427591	-0.463039	-1.05147	-0.504785	0.0231455	-0.161057	-0.769342	-0.413501	-1.43117	-0.323379	-0.320032	0.0818339	-0.506047	0.0473844	-0.81734	-0.545518	-0.0463152	-0.478054	0.171715	-0.911429	-0.222735	-0.347048	0.354973	0.0766969	-0.372635	-0.216681	-0.0337468	-0.0203404	0.105389	0.0761957	-0.365771	-0.387563	0.0209194	1.49737	0.151107	0.190038	-0.844348	-0.414562	-0.0831601	0.644211	-0.00192933	0.165358	-0.192563	0.0196787	0.0876009	-0.975447	0.289648	1.95852	3.56686
VIT_18s0001g03540	0.0265385	-0.206746	-0.294395	-0.0337528	0.282477	0.265899	-0.30087	-0.0804277	-0.481986	-0.325579	-0.689084	-0.0202371	-0.798278	0.0575754	-0.845289	0.255156	0.335991	0.113769	0.0164753	-0.253324	0.273593	0.323214	0.0290673	-0.40857	-0.194282	-0.154084	-0.270839	0.469655	0.326734	0.109131	0.174238	-0.387724	0.00600243	0.808869	-0.0511023	0.0776232	-0.709359	-0.546507	0.167301	0.508799	-0.315785	0.334872	0.43522	0.372236	0.40505	-0.491113	0.807617	2.05029	2.2614
VIT_18s0001g04890	-0.43134	-0.161026	-0.651284	-0.830046	-0.37448	-0.0101211	-0.745277	-0.786988	-0.370808	-0.739308	-0.688666	-0.413258	-0.169331	0.0502225	-0.318401	-0.291856	-0.239922	-0.2245	0.186329	-0.574507	-0.359822	0.0632414	0.0388477	-0.0976251	-0.330849	-0.321285	-0.595038	0.309667	-0.00561404	0.0361666	-0.00069292	-0.422296	-0.128082	0.117357	0.182416	0.226778	-0.241834	-0.37379	-0.455776	0.274282	0.0563441	0.210226	0.109878	-0.205989	0.272632	-0.69889	-0.304297	4.76895	1.33091
VIT_18s0001g05060	-0.242643	-0.167509	1.84487	0.222886	-0.597462	-0.308771	1.97366	0.029379	2.04535	0.594925	-0.378265	0.256162	0.635945	-0.684633	1.34791	1.3569	0.0489495	0.703788	-0.227126	1.42469	0.864232	0.602102	-0.315735	-0.681831	1.3983	1.20645	0.462075	0.491706	-0.402527	-0.0705771	0.571253	0.549553	-0.574872	-0.70848	0.0315061	-0.537575	1.27408	1.3189	-0.561822	0.109655	0.337986	0.152646	0.444957	-0.465675	-0.422826	1.29153	-0.496505	6.51334	1.95855
VIT_18s0001g07340	-1.80175	-1.04248	1.30356	0.376986	-1.05112	-0.723966	1.71038	0.371151	5.12218	0.983199	0.00152726	0.574684	1.84078	0.560921	1.53019	0.183296	0.299653	-0.0261915	0.623225	1.30954	1.16666	0.256615	-0.531545	-1.08795	3.03955	1.50851	-0.196043	-0.15122	-1.23432	-0.635333	1.31834	0.579907	-1.28167	-2.00055	0.790603	0.448826	3.09433	1.16407	-0.509489	-0.178039	1.07634	0.469358	0.476624	-1.13468	-0.615658	2.38908	-0.590328	6.09404	1.38979
VIT_18s0001g07460	-0.489702	0.119523	0.605858	0.39125	0.371067	-0.0446604	0.527644	0.267562	0.337248	0.342144	-0.0862116	-0.367098	0.416314	0.311851	0.711567	0.281173	0.306553	0.0884298	0.445384	0.668349	0.287812	0.285593	0.277068	-0.0843986	0.427413	0.590748	0.280117	0.137613	-0.273636	-0.263639	0.403637	0.131684	-0.413049	-0.219419	-0.170064	0.392785	0.437403	0.631912	-0.276612	0.464369	0.385914	0.641926	0.586173	-0.425297	-0.0395056	0.813248	0.223239	6.63402	1.05293
VIT_18s0001g09230	0.0957997	-0.260273	0.47691	-0.0848044	-0.17115	0.0978672	0.699841	-0.177633	-0.469521	0.153388	-0.74395	0.154783	-0.731816	-0.821423	1.44107	-0.0839624	0.444599	-0.0369127	-0.819442	0.847275	-0.0602662	-0.339232	-0.106395	-0.244073	-0.121266	0.0724224	-0.0816179	-0.160163	0.308864	-0.207432	0.0296354	0.320189	-0.0781008	0.674947	-0.559391	-1.04073	-0.414393	0.0613934	-0.574683	0.672038	-0.104669	-0.734357	-0.201608	-0.0276985	-0.155499	0.638941	0.325832	3.86878	1.28977
VIT_18s0001g09400	-0.120584	0.620597	1.53353	0.689094	-0.601315	0.418864	1.1666	0.446506	3.22022	0.511583	0.376312	0.261994	1.00863	-0.0354405	0.955494	0.871172	0.281778	0.26799	0.933128	0.891662	0.561755	0.356612	-0.569394	-0.500414	2.43961	0.847575	0.125363	0.140126	-0.525379	-0.319943	1.41622	0.764696	-0.604043	-0.619809	0.638163	0.971975	2.52033	1.04379	-0.440999	0.0609656	0.747728	1.29153	0.69797	-0.466661	0.204547	0.713227	-1.13282	3.40736	3.06367
VIT_18s0001g09510	0.249645	-0.0508146	-0.185028	0.283261	0.590678	-0.190793	-0.118397	0.0810412	-1.11998	0.194803	-0.20674	0.0819791	-0.388281	-0.272247	0.0727516	-0.256043	0.216739	-0.0491048	-0.354087	-0.0761321	-0.56945	0.0586964	0.385945	-0.00786589	-0.568552	-0.09248	0.10622	0.369293	0.305224	-0.267414	-0.394799	-0.197457	0.322926	0.776755	-0.0936744	-0.536122	-0.76547	-0.198657	0.141891	0.540731	-0.0823674	-0.358189	0.175259	0.0146191	-0.0548255	-0.0834052	0.317805	8.56853	1.43315
VIT_18s0001g09910	-0.2897	0.232605	0.205139	0.610799	0.137131	0.285614	-0.0781383	0.464882	-0.806686	-0.353697	0.393303	-0.527973	0.364863	-0.524418	-0.583985	0.563319	-0.129246	-0.0454562	-0.443999	-0.0448035	0.152368	0.183827	0.19925	0.0819458	-0.242908	0.164193	0.22664	0.396605	-0.151193	0.674849	-0.235261	0.128733	0.844394	0.374171	0.345333	-0.208404	-0.444292	0.160446	0.386194	0.468928	0.593505	0.119158	0.161221	-0.491307	0.457948	-0.36908	0.0352643	1.47433	1.07487
VIT_18s0001g10130	0.73496	-0.527737	-0.172073	0.610231	0.950156	-0.212571	-0.0366546	0.365152	-4.09345	-1.13421	-0.728743	-0.635737	-2.20838	-0.171777	-0.711421	0.272936	0.863907	-0.42468	-0.0418438	-0.174024	0.623587	-0.726823	0.192395	-0.672785	-1.66808	-0.0296132	-0.639392	0.659199	0.969214	0.278995	-0.385754	-0.12842	0.589428	2.34959	-0.920889	-0.150445	-1.77668	0.0508264	0.213946	1.26206	-0.27585	0.466166	-0.0396506	0.193097	0.0949608	-0.645183	0.468955	4.80026	5.68352
VIT_18s0001g10610	0.395018	-0.100876	-0.575318	-0.174639	-0.0162671	-0.261392	-0.33025	-0.254803	-1.25906	-0.397684	-0.132327	-0.661187	-0.171075	0.21515	-0.218484	-0.256284	0.133645	-0.308363	-0.0175888	-0.149835	0.375163	0.114431	0.500183	0.0960349	-0.690451	-0.106757	-0.348006	0.000208463	0.462612	-0.0990473	-0.097039	-0.0841129	0.117955	0.662667	0.00293119	0.128805	-0.570265	-0.130056	0.0654147	0.482118	0.0357456	-0.336594	-0.237152	-0.0619324	0.0567847	-0.490725	0.0511027	7.66317	1.59436
VIT_18s0001g10640	0.557215	-0.707115	-0.44652	0.0580309	0.757502	-0.402669	-0.328686	0.0756373	-3.87498	-0.700379	-0.579439	-1.02668	-2.1461	-0.275083	-0.705596	-0.289677	0.079287	-0.738542	-0.428681	-0.367269	0.0657997	-3.63374	0.383455	-0.530849	-1.7575	0.0767621	-0.341769	0.20246	0.96265	0.424753	-0.816536	-0.0809672	0.283493	1.30969	-1.14455	-0.0119658	-2.00247	-0.487115	-0.19129	0.292568	-0.673914	0.21657	-0.196856	0.754278	-0.0707048	0.0308626	0.639055	7.86943	0.265233
VIT_19s0015g00270	-0.132657	5.7306	-1.48311	-0.129656	0.0242341	5.78055	-1.43148	-0.281035	-1.97134	-1.14931	-0.518705	0.797035	-0.275442	-0.907952	-1.25457	-0.153228	0.220805	-0.244374	-1.2429	-0.929791	-0.867834	-0.768233	0.200304	6.01974	-0.695196	-0.513844	0.323656	0.15115	-0.0236259	5.86321	-0.171069	-0.814279	0.548281	1.81986	-0.08305	-1.12714	-1.0919	-0.968508	0.182487	0.685926	0.156402	-0.358421	0.242411	0.163873	6.37099	-0.90372	0.643306	5.07809	0.128431
VIT_19s0015g00490	-0.552545	-0.102904	0.795227	-0.559812	-0.562956	0.0995744	0.385158	-0.770318	2.60302	0.211448	-0.761315	-0.210214	0.518113	-0.726415	0.777682	-0.812565	-0.131085	-0.0584182	-0.193255	0.345413	-0.369943	0.229708	-0.0891156	-0.0689971	1.82906	0.496994	-0.538163	-0.176043	-0.524434	-0.675928	1.13538	0.587418	-0.949695	-1.13203	0.356293	0.230979	1.42023	0.400886	-1.1377	-0.272875	0.534807	-0.601729	0.410601	-0.507108	0.182914	1.08546	-0.903854	4.69715	1.66139
VIT_19s0015g01230	-0.416865	0.0787099	0.763446	-1.14559	-0.580014	0.0483929	0.400548	-1.01854	2.15526	0.295194	-0.765327	-0.249525	0.427002	-0.219589	0.724091	-0.652826	-0.214443	-0.0951672	0.296982	0.360141	-0.507684	0.242119	0.0997397	0.144332	1.45296	0.428673	-0.642655	0.124173	-0.359249	-0.54013	0.752573	0.562697	-1.08832	-1.01146	0.209319	0.695203	1.09873	0.488596	-1.22701	-0.49453	0.173584	-0.0890193	0.474972	-0.199496	0.202305	0.919085	-1.45509	1.95922	1.59781
VvGRF4	1.71887	2.14365	1.96067	1.69692	1.53941	2.34097	1.83556	1.96134	2.08075	1.41459	1.50549	1.49077	1.93419	1.34565	1.51528	2.19414	1.84842	0.880363	1.77211	1.94438	1.86309	0.314637	-0.0993399	0.174905	0.0499021	0.0602489	-0.0533292	0.553709	-0.231095	0.261662	0.404694	0.177554	0.0568236	0.555412	0.370065	0.265829	0.29428	0.0481933	-0.364626	0.974142	0.538944	0.319549	0.382519	-0.291721	0.536568	-0.317034	-0.326023	5.83127	9.70231
Time point BBCH71
Genes/samples	Fr12L.B.16	Fr12L.B.17	Fr12L.H.16	Fr12L.H.17	Fr13L.B.16	Fr13L.B.17	Fr13L.H.16	Fr13L.H.17	Gm1_86.H.15	Gm1_86.H.16	Gm1_86.H.17	Gm1_86.P.15	Gm1_86.P.16	Gm1_86.P.17	WeM1.H.16	WeM1.H.17	WeM171.P.15	WeM171.P.16	WeM171.P.17	WeM242.H.16	WeM242.H.17	En777.B.15	En777.B.16	En777.B.17	En777.H.15	En777.H.16	En777.H.17	FkCH.B.15	FkCH.B.16	FkCH.B.17	FkCH.H.15	FkCH.H.16	FkCH.H.17	FkCH.P.15	FkCH.P.16	FkCH.P.17	FkCL.H.15	FkCL.H.16	FkCL.H.17	FkCL.P.15	FkCL.P.16	FkCL.P.17	Fr1801.B.15	Fr1801.B.16	Fr1801.B.17	Fr1801.H.16	Fr1801.H.17	AveExpr	F
VIT_01s0010g01810	1.31919	2.74715	1.41585	0.705823	1.04443	2.60265	0.478722	0.614561	1.38813	1.27606	1.04735	-0.409042	-0.203953	0.00782149	0.640038	1.2589	-0.412054	0.148147	-0.893032	0.732476	0.552172	1.24215	0.518079	2.22386	-0.647392	0.474348	0.283172	0.653813	0.747193	0.518816	0.434693	-0.0123913	0.496471	0.910264	-0.40737	0.163903	0.506355	0.512696	-0.744052	-0.184592	-0.744831	-0.270414	1.25361	1.78559	3.50888	-0.34357	0.0389818	9.17636	500.576
VIT_01s0010g02430	1.15341	0.904442	0.774328	1.04421	1.1134	1.13854	0.55578	1.11795	1.3791	1.18871	0.957807	0.208273	0.952609	0.706777	0.717288	1.28455	0.265937	0.792512	0.358773	0.994663	0.733332	0.366189	0.332399	0.610786	1.10302	1.04027	0.967431	-0.200042	0.545145	0.0463741	0.463871	0.341034	0.578905	-0.0739323	0.249328	0.210824	0.357311	0.807342	-0.0171318	-0.444628	0.216344	-0.189556	-1.33335	0.776095	1.25849	-0.42815	0.482967	5.46808	10.9613
VIT_01s0011g06410	0.0607462	0.451486	0.332342	0.367522	-0.0872598	0.589188	0.160258	0.366033	0.624616	0.0619882	0.271734	-0.108671	-0.0819247	0.627629	0.45738	0.367918	0.0482819	-0.287278	0.246172	0.441724	0.22079	0.128114	-0.192279	0.368988	0.423511	0.542505	0.106011	-0.367455	-0.262904	0.503613	0.49255	0.492434	0.115045	0.0766985	-0.0209956	0.571934	0.303647	0.336479	0.0167772	0.0825509	-0.243349	0.646388	0.03009	0.232538	0.561691	-0.0769161	0.00960076	7.9661	12.4132
VIT_01s0026g02030	1.19274	2.21382	2.73298	1.2683	1.19796	2.27629	2.73917	1.14039	1.58549	2.186	1.00177	1.18363	0.758622	1.12672	1.99697	1.84356	1.49196	0.487364	1.09134	2.74858	1.51402	0.129845	0.333355	0.376231	-0.284408	1.21648	0.453987	0.226024	0.159404	0.520154	-0.27153	1.10629	0.337832	-0.0114734	0.18388	1.35835	-0.0241664	1.3164	-0.177549	0.24791	0.191726	0.403355	-0.0721826	-0.0529877	0.738028	-3.93384	1.27252	6.1163	89.2703
VIT_01s0127g00260	0.930727	1.00745	1.28726	1.41239	0.889145	1.26668	1.11513	0.98122	1.76396	0.897685	0.994523	0.245142	0.266495	0.717877	1.20939	1.24852	0.351279	0.414997	0.269111	1.04346	0.713769	0.177058	0.266138	0.449967	1.61718	1.30332	0.947824	-0.213224	0.496464	0.117933	1.47532	0.457307	0.729309	0.0496747	-0.412476	0.22574	1.33971	0.718766	0.432032	-0.255977	0.0381721	0.0198938	-0.915633	0.111012	0.746445	0.0178392	0.263668	3.10113	46.0961
VIT_01s0127g00710	7.1644	5.82452	3.43351	-0.562137	7.06216	5.9526	3.44647	-0.591202	-1.48903	3.08419	-1.14558	3.45196	6.86504	2.44616	3.54156	-0.471284	3.65745	7.78223	3.78561	3.35728	-0.462236	7.00263	7.42795	7.21995	-0.1205	4.9178	0.690758	7.66098	7.82514	7.51523	-0.650048	4.95155	0.0547215	3.20119	7.58285	2.68796	-0.348186	3.93023	0.278825	4.92384	7.10921	3.61423	7.41653	7.33578	7.00166	4.26623	0.675216	7.65863	14.1282
VIT_01s0127g00870	1.85347	1.92235	1.23379	1.27488	2.02493	1.90173	1.21858	1.51607	2.30376	1.65803	1.76693	1.07227	1.50885	1.83364	1.02791	2.01201	0.89118	0.948085	1.2019	1.27639	1.92391	0.981687	0.514917	1.03814	1.59025	0.987824	0.767842	-0.255723	0.642997	0.794991	0.887085	0.346795	0.860513	0.111251	0.320246	0.6911	1.18468	0.927683	0.090919	-0.295527	0.289294	-0.0394618	-0.940366	0.984328	1.32569	-0.833273	1.02926	4.78948	95.0146
VIT_01s0146g00400	0.939469	0.68112	0.43799	-0.0721143	0.807978	0.868256	0.134519	-0.174635	1.44579	0.238793	0.140649	0.309863	0.27758	0.790881	0.306709	-0.100135	0.00161011	0.0929251	0.565021	0.342108	-0.0312348	0.684092	0.0220253	0.373638	0.909232	0.588655	0.107668	0.173975	0.246233	0.401761	0.519214	0.668445	-0.198412	0.237873	-0.106498	0.620772	1.13776	0.290859	-0.320713	0.00826081	0.187841	0.417928	-0.587181	-0.0333213	0.429661	-0.83557	0.0845905	5.62395	30.3358
VIT_01s0146g00480	1.02269	1.65228	0.416401	0.0990464	0.611494	1.40772	0.116206	-0.287193	0.648939	-0.216618	-0.542255	-0.720867	-0.0816731	0.351645	0.475025	0.275355	-0.0727539	0.12414	0.0354759	0.135604	0.176408	0.387616	0.826482	0.129163	0.768527	0.899155	-0.645245	0.182395	0.550085	0.359115	0.608375	1.09744	-0.045456	-1.11908	-0.086948	-0.175004	1.37807	0.0237015	-0.716389	-0.719483	-0.17367	-0.340416	-0.22069	-0.845246	0.468753	-0.21061	0.90471	8.91466	16.6228
VIT_02s0012g00990	0.101053	3.6608	4.02616	4.21659	-0.122572	3.99288	3.76883	3.81468	-0.660446	3.82708	4.37614	7.64074	4.64203	7.3643	4.1306	3.4675	7.65772	4.39599	7.62974	3.76512	3.93235	-0.192941	-0.172346	3.78117	-0.642817	4.1577	4.25249	0.214644	-0.00451625	3.92268	-0.484569	4.15296	4.21501	7.20006	4.56179	7.63915	-0.364777	3.7187	4.15952	7.89627	4.08543	7.43416	0.215586	-0.745113	4.02271	4.12151	4.08957	7.85745	3.8467
VIT_02s0012g01380	-0.132419	-0.931351	-0.494064	-0.0915812	-0.346973	-0.899551	-0.729785	-0.659273	-1.20976	-1.48986	-0.958912	-0.804575	-0.79112	-1.17979	-0.477918	-0.623558	-0.401318	0.0429257	-0.661699	-0.990393	-0.538671	-0.208146	-0.347192	-0.663426	0.21366	-0.10461	-0.2408	0.294043	-0.042848	-0.184682	0.0787793	-0.00446811	-0.620833	-0.538641	-0.286906	-1.04179	0.0465876	-0.642862	-0.152229	-0.158983	-0.132603	-0.29967	-0.0813616	0.00634197	-0.500214	0.292442	-0.226367	2.56144	13.1044
VIT_02s0012g01400	-0.195213	-0.538016	-0.486378	0.0155788	-0.27756	-0.841525	-0.37498	-0.408207	-1.11153	-1.06539	-0.676281	-0.431831	-0.627325	-0.444657	-0.197277	-0.0964502	-0.0896601	-0.0871692	-0.270737	-0.534604	-0.0633614	-0.444928	-0.189015	-0.570323	-0.019257	0.255891	-0.0462945	-0.135858	0.00105864	-0.206953	-0.47508	0.238764	-0.50349	-0.72887	-0.29506	-0.740838	-0.20537	-0.606824	-0.202383	-0.463074	-0.128771	-0.198916	0.196103	-0.0270654	-0.603805	0.169702	0.124938	2.43431	66.1586
VIT_02s0025g03010	-0.00986887	-0.252375	0.385913	0.182316	-0.277578	-0.284101	0.350915	-0.0186715	-0.590987	0.0119889	-0.485202	0.309126	-0.185043	-0.382745	0.60391	-0.206147	0.176988	0.213266	-0.24212	0.333024	-0.411224	-0.737579	-0.192223	-0.170327	-0.187586	0.699443	-0.166497	-0.736076	-0.18125	0.127497	-0.376911	0.279695	-0.442341	-0.437921	-0.0286567	-0.464305	-0.160928	0.142338	-0.10174	-0.170353	0.0747086	0.0351851	0.0615823	-0.277137	-0.616218	0.407451	-0.369246	4.17926	25.7539
VIT_02s0025g03180	0.566478	0.145395	0.899591	0.246463	0.353131	0.200035	0.861032	0.197164	0.0884479	0.59663	-0.698143	0.273841	0.0695971	0.0365515	1.04691	0.306187	0.261134	0.337221	0.421016	1.16153	0.0705355	0.172592	0.0710941	0.12788	0.148292	1.17936	-0.0175495	0.0411332	0.248418	-0.157143	0.236196	1.48037	0.177781	0.112399	-0.134476	0.224224	0.0948952	0.776981	-0.316565	0.213838	0.225881	0.294828	-0.305946	0.318899	-0.207818	0.0275745	-0.462373	5.19896	18.5749
VIT_02s0025g04340	-0.731349	1.12056	-1.61336	-1.24953	-1.10385	0.736629	-1.74884	-0.676523	-2.31816	-3.23277	-0.609179	-2.01102	-1.6828	-0.655248	-0.474404	-0.630321	-1.25286	-0.733002	-0.65388	-1.52536	-1.19442	-1.3519	-0.802211	-0.122146	-1.82088	-1.01365	-0.467006	-0.281991	-0.074182	-0.477002	-1.97761	-0.869211	-0.801047	-1.79806	-1.00778	-1.36714	0.250943	-2.24682	-1.0199	-1.50885	-0.137272	-0.811727	1.08311	-0.151179	1.56038	0.997867	1.66587	5.12033	27.5873
VIT_02s0025g04660	0.37424	-0.158237	-0.364266	-0.714097	0.319439	-0.310415	-0.262613	-0.802708	-0.440301	-1.18034	-1.1745	-0.791728	-0.178545	-0.855656	-0.554552	-0.935779	-0.54232	0.432077	-0.827578	-0.831472	-0.716559	-0.010037	-0.0665908	-0.513073	0.00503563	-0.5603	-0.528582	0.2619	0.223162	-0.272659	0.579996	-0.113039	-0.754397	-0.387426	-0.669674	-0.944977	0.825112	-0.624159	-0.576158	-0.476907	0.176318	-0.546683	0.177251	-0.187206	0.127476	-0.190679	-0.691113	4.77347	23.7888
VIT_02s0025g04720	1.78622	1.92475	1.44123	0.991811	1.73038	2.11099	1.26988	1.33083	2.19509	1.20317	1.28741	0.336852	0.732098	1.25567	1.09867	1.5116	0.328156	0.859589	0.370787	1.13768	0.372117	0.642905	0.590058	0.983265	1.46698	1.06399	0.743184	0.00708526	0.698429	0.457062	1.69596	0.595966	1.00975	0.258093	0.213363	0.618923	1.4038	0.777839	0.268212	-0.0377015	0.18127	0.00235431	-0.817656	0.0424155	1.42662	-0.780908	0.0423523	2.07715	34.4902
VIT_02s0154g00320	0.397878	1.69437	0.50637	1.04084	0.673861	1.55217	0.288915	0.434356	0.212348	1.01261	0.777624	-1.14059	0.0280353	0.807137	-0.472561	1.19523	-0.824947	-0.42855	0.336134	0.415971	1.47084	-1.53209	0.503781	1.42218	0.762254	1.38673	0.475079	-1.01873	0.367268	1.18616	0.607448	0.359799	0.641077	0.211214	0.547107	0.78849	0.422196	0.682406	0.169398	-0.311479	-0.437901	0.335915	-1.448	0.580854	2.06237	-0.00410481	1.00586	2.5558	3.22163
VIT_02s0154g00380	9.03059	2.79516	5.98985	4.49951	9.35981	2.85019	5.64779	3.67255	12.227	3.82003	2.64727	3.77602	3.79022	1.6222	4.84982	4.39077	4.56277	4.06306	2.28823	5.79142	4.351	4.08124	3.41196	-3.87416	5.98343	1.92508	-0.0843004	1.92875	6.98018	-3.64869	5.21573	4.01194	2.6591	-0.748336	2.93081	1.21417	9.83358	3.55509	-5.86005	2.19254	2.18237	-0.332495	5.34041	2.57224	-0.240171	-3.02798	3.03978	12.1105	56.0096
VIT_03s0097g00700	2.41068	1.97629	-0.284821	-0.860667	0.939849	1.46137	-0.0684168	0.092932	0.115227	-1.19632	-0.591086	-1.52214	-0.693444	0.720741	0.488105	0.153063	-1.15804	1.10844	0.381509	-0.924424	0.211424	0.0746518	0.331982	-0.476593	0.598303	-0.586155	-1.27495	1.00886	0.809004	0.0948652	0.708557	-0.0361627	-0.109927	-1.14266	-1.23562	-0.0796288	2.58817	-0.902574	-1.18099	-1.16618	1.19483	-0.334647	0.0597567	0.663493	0.680889	-0.716469	0.68147	7.6955	39.8036
VIT_04s0008g00370	0.611224	1.54685	1.67056	1.13261	0.270769	1.25028	1.97068	0.911101	0.318086	1.06715	0.562788	0.299706	-1.6953	0.662159	1.46938	1.38904	0.704738	-0.328943	1.23935	1.98633	1.06336	0.982185	-0.331364	0.204212	0.908162	1.47709	0.0369991	0.17876	0.580635	0.288258	1.06675	1.77544	0.20758	0.269475	-1.51374	0.61895	1.0335	1.27412	-0.100038	0.536527	-0.117683	0.245546	0.455901	-0.578694	-0.0766734	0.867873	0.313482	4.36125	36.7919
VIT_04s0008g01100	-0.573099	-1.83482	-0.429303	-0.586509	-0.836025	-1.55803	-0.482016	-1.41151	-1.39476	-1.25337	-1.19224	-0.419521	0.00504816	-1.00557	-0.399567	-1.72125	0.0111464	0.368085	-0.536535	-0.467141	-0.973459	-0.280278	-0.208214	-0.703236	-0.296544	0.640077	0.0635839	0.0109981	-0.106376	-0.488939	-0.585445	0.918541	-0.366139	-0.26406	0.895111	-0.618663	-0.394484	0.10737	-0.0156797	0.870816	0.170228	-0.0746291	-0.221598	-0.263623	-0.935406	0.692118	-0.132164	5.84018	36.1175
VIT_04s0008g01810	0.971342	1.06384	0.828848	0.90454	0.985604	0.916164	0.731643	0.81647	1.45404	0.888292	0.769458	0.601142	0.591475	0.484838	0.887091	0.62027	0.384192	0.195192	0.190388	0.920255	0.681637	0.296271	0.211277	0.568795	0.983736	0.603608	0.435948	0.0703598	0.221335	-0.113484	0.847316	0.295527	0.42605	-0.582607	0.139628	0.0842512	1.00017	0.275397	0.0743821	-0.142405	-0.212972	-0.311894	-0.316335	0.500787	0.742027	-0.155943	0.436769	5.98018	34.2221
VIT_04s0008g01910	0.773799	0.743631	0.524045	0.800988	0.940721	1.02213	0.379695	0.637019	1.2455	0.692327	0.73535	0.458335	0.730075	0.907932	0.509566	0.801494	0.352756	0.417193	0.466452	0.743905	0.532973	0.516178	0.381827	0.584733	0.874006	0.82177	0.239269	-0.262266	0.090343	0.240236	0.576409	0.642417	0.411867	0.329461	0.331087	0.43143	0.644286	0.629546	0.261042	0.201524	0.0378455	0.172807	-0.471551	0.0240444	0.760599	-0.598025	0.135867	5.92245	36.3239
VIT_04s0008g02900	-0.0954822	-0.72666	0.035052	0.159185	-0.166827	-0.746602	-0.133466	-0.335029	-0.954446	-0.521826	-0.518679	-0.129544	-0.504525	-0.336224	0.39572	-0.126217	-0.231838	-0.0264466	-0.353955	-0.138616	-0.200649	-0.455733	0.0592874	-0.525283	-0.121044	0.626623	0.00890503	-0.137788	0.0356591	-0.291315	-0.512632	0.522703	-0.320641	-0.328286	-0.297467	-0.544633	-0.324411	-0.12466	-0.146526	-0.268942	0.0748354	-0.0983819	0.11275	0.0773735	-0.253041	0.563505	0.100519	4.64614	49.0613
VIT_04s0008g02920	0.486841	0.618415	0.210385	0.321672	0.317098	0.415438	-0.116744	0.363351	0.333202	-0.266783	0.347759	-1.09588	0.137856	0.204669	-0.0131636	-0.0845255	-0.650127	0.639843	-0.135215	-0.274481	0.169549	-0.219646	0.226782	0.291869	1.37835	0.484284	0.243221	-0.0233053	0.385482	0.504347	0.705749	-0.109492	-0.0748604	-0.594245	0.438564	0.436368	0.554192	0.00673765	0.119651	-0.354065	0.198793	0.346696	-0.437235	0.0391272	0.655779	0.303523	0.29249	3.50654	58.562
VIT_04s0008g04050	-0.563753	-0.757675	0.0715327	-0.757025	-0.210804	-0.717913	-0.0564784	-0.327955	0.330983	0.644567	0.0257929	-0.204716	0.723869	1.15807	0.418286	0.0575787	-0.739518	0.736753	-0.200811	0.264722	-0.0967528	0.293542	0.244049	0.290991	0.869043	0.724381	0.437869	-0.532765	-0.343656	-0.0455527	0.276747	0.928772	-0.296247	-0.136227	0.0144048	-0.0463386	0.236145	0.593284	-0.0691423	-0.370204	0.484574	0.505968	-0.126979	0.210296	-0.0669645	0.693181	0.543963	6.15725	26.0215
VIT_04s0008g04200	1.08745	0.396688	0.672308	-0.0684777	1.34382	0.659794	0.839256	0.660296	1.95635	1.03887	0.771142	0.712254	1.50988	0.428895	0.452225	0.625937	0.504702	1.49857	1.21239	0.832949	0.681309	0.549534	0.520963	0.305623	1.59938	1.03249	0.778657	0.196529	0.620963	0.139624	0.969015	0.522833	0.512707	0.263839	0.410517	0.326587	1.26682	0.846142	0.294687	1.24648	0.244121	0.076926	-1.21502	0.686874	0.417326	-0.50608	0.644614	7.56563	15.2821
VIT_04s0008g05150	0.884262	0.658966	0.829553	0.197936	0.90169	0.538308	0.693922	0.593213	1.51496	0.861627	0.596398	0.758557	1.38269	0.340414	0.851942	0.508926	0.560133	1.14251	0.613329	0.806652	0.858464	0.441728	-0.0206328	0.307672	0.834736	0.616551	0.392447	-0.406745	0.183925	-0.256684	0.101175	0.431715	0.566153	-0.46491	0.645232	-0.0599649	0.32806	0.52541	-0.0897008	0.474436	0.158479	-0.447783	-0.143257	0.858696	0.32503	-0.281396	0.904366	7.09355	39.0233
VIT_04s0008g05830	0.861371	1.29695	0.382012	0.226003	1.20852	1.39305	0.44657	0.829479	2.00672	1.05348	0.903338	0.723201	1.09761	0.803316	0.154774	0.667743	0.596066	0.570552	0.565926	0.605766	0.781308	1.17269	0.468051	1.01384	0.845308	0.324082	0.573344	0.135055	0.338864	0.20494	0.740692	-0.0354872	0.826755	0.472086	0.332754	0.681241	1.18153	0.315371	0.02007	0.120657	0.0995022	0.00214723	-0.51269	0.666461	1.18127	-0.982427	0.315079	4.03649	56.419
VIT_04s0008g06670	1.47741	1.37486	0.747246	0.834523	1.40136	1.38665	0.447864	0.849279	1.74896	1.12019	0.808849	0.108653	0.98238	0.95131	0.452469	1.12804	0.135262	0.961518	0.490861	0.891905	0.771669	0.687443	0.435971	0.984923	0.974922	0.760322	0.511647	0.100308	0.732106	0.475024	0.942011	0.561283	0.508275	-0.0141936	0.791449	0.603594	0.485854	0.85682	-0.197243	-0.161564	0.412603	0.0978977	-1.06536	1.03613	1.2487	-0.56996	0.282333	4.56601	55.8154
VIT_04s0023g03070	0.331096	0.651774	0.818875	0.357428	0.442193	0.703145	0.659464	0.622811	0.754899	1.07266	0.346629	0.00519687	0.617225	0.503003	0.480319	0.601751	0.191186	0.368615	0.496331	1.0028	0.523457	-0.190717	0.105298	0.432641	0.948263	1.0501	0.497816	-0.47514	0.134715	0.101457	0.54994	0.339338	0.19622	-0.247799	0.25174	0.208267	0.625279	0.694501	-0.150472	-0.0930986	0.552978	0.220691	-0.767384	0.279489	0.578019	0.242827	0.210367	4.95237	45.4495
VIT_04s0069g00790	0.375839	0.301682	0.953344	0.724533	0.258068	0.194735	0.781384	0.508316	0.191518	0.126927	0.244458	0.0744301	-0.257974	0.497789	0.988897	0.825998	0.248767	-0.0554753	0.801514	0.953184	0.695942	0.0331992	-0.12913	-0.375739	0.500318	0.737397	-0.00991817	0.0582217	0.0410068	-0.0917105	0.336643	0.956301	0.235555	-0.167358	-0.132064	0.125325	0.330512	0.564484	0.0488294	0.00256601	0.359469	0.391518	-0.040122	-0.212317	-0.116399	0.275197	0.430586	4.74057	20.9441
VIT_04s0079g00260	0.880657	0.544424	0.495268	0.807476	0.996443	0.875498	0.358096	0.925451	1.22891	0.515945	0.790213	-0.0780369	0.9956	0.394184	0.141227	1.05457	-0.21461	0.852677	0.391667	0.471454	1.07756	0.126855	0.0353215	0.646959	1.30602	0.803658	1.26122	-0.32675	0.241256	0.340494	0.765853	0.12702	0.753118	-0.550401	0.420054	0.290837	1.02289	0.211933	0.390299	-0.467519	0.369115	0.477015	-1.37826	0.312079	1.05714	-0.702788	1.21847	6.2948	49.0611
VIT_08s0007g01310	-0.885838	-1.53922	-0.790263	0.104042	-1.25262	-2.23295	-1.07545	-0.0269872	-1.73993	-1.44135	-0.419808	-0.939255	-0.855537	-0.350684	-0.529018	0.194697	-0.722687	-1.33414	-0.197056	-1.31642	0.819656	-1.2426	-0.78418	-1.0334	-0.46745	-0.93806	0.247074	-1.31522	-1.05174	-1.67026	-0.875568	-0.441267	-0.650136	-1.19352	-0.321567	-1.25017	-1.26389	-1.46715	-0.830184	-1.21041	-0.397224	-0.505411	0.54129	0.086107	-0.553658	0.431813	0.903517	5.37869	20.7827
VIT_08s0007g01320	-0.728164	-1.49588	-0.614773	0.196996	-1.10672	-2.14682	-1.11003	-0.247688	-1.65331	-1.38483	-0.459606	-0.85489	-0.896809	-0.249444	-0.533024	0.103753	-0.590303	-1.31531	-0.181357	-1.1295	0.889037	-1.42307	-0.696636	-1.09728	-0.282788	-0.817913	0.122427	-1.39007	-1.04504	-1.77873	-0.724874	-0.176212	-0.699317	-1.22883	-0.2764	-1.13866	-1.05425	-1.35492	-0.748753	-1.06768	-0.271395	-0.337986	0.341245	-0.0318783	-0.60517	0.486327	0.93356	4.30262	3.30432
VIT_08s0007g01360	-1.13042	-0.968074	-1.07239	-0.706595	-1.19024	-1.24643	-1.70205	-1.44536	-2.36337	-0.841786	-1.11584	-0.720725	-0.701628	-1.20494	-0.9038	-1.61318	-0.407607	-0.824957	-0.917728	-1.25281	-0.96812	-0.634302	-0.238285	-0.520358	-1.42457	-0.327141	0.0392058	-0.110476	-0.354318	-0.552783	-1.8592	-0.148781	-0.714376	-0.671639	0.0971984	-1.05725	-1.57256	-0.970995	-0.425392	-0.623422	-0.211653	-0.813207	0.335591	-0.0613911	-0.470697	0.285836	-0.0110062	4.55748	48.5522
VIT_08s0007g01370	-0.96169	-0.46867	-1.16181	-0.745649	-1.77553	-0.0374249	-1.07896	-0.824161	-1.0691	-1.00285	-0.737341	-0.922759	-1.8891	-1.08097	-0.713644	-0.954143	-0.704846	-1.2662	-0.332517	-0.694945	-0.667038	-0.323973	-0.665688	0.623551	0.219801	-0.206519	0.29486	-0.0851775	-1.02051	0.902267	-0.022827	-0.0591363	0.0744778	0.39731	-0.282531	-0.0445307	0.829672	-0.75151	0.198677	0.170093	0.0664867	0.313504	-0.152915	-0.629568	0.129624	-0.105857	-0.00598019	6.5565	45.6415
VIT_08s0040g01710	1.04503	1.30497	0.733598	-0.0804371	1.1964	1.39154	0.882335	0.46879	1.74994	0.75173	0.262642	-0.0843591	0.222768	1.01862	0.445783	0.541038	-0.191275	0.191769	0.574352	0.586926	0.269065	0.886717	0.268452	0.825357	1.51045	0.0389345	0.011018	0.310738	0.877692	0.531376	1.38627	0.241927	0.307186	0.0708516	0.264748	0.452499	1.35841	0.370537	-0.0066434	-0.321121	-0.0244272	0.141518	0.15437	0.605361	0.617331	-0.80609	-0.174664	2.31375	44.8817
VIT_08s0058g00930	-0.12581	-1.34057	-0.352339	-0.891985	-0.275991	-1.32401	-0.396502	-1.19888	-1.02799	-1.16545	-1.51437	-0.678388	-0.0645901	-1.08411	-0.21699	-1.07632	-0.24636	0.187865	-0.362506	-0.865499	-0.810669	0.289217	-0.0957608	-0.759158	0.210096	-0.115496	-0.359542	0.595631	-0.173638	-0.241518	0.15655	0.035238	-0.713998	0.124078	-0.00506413	-0.954595	-0.0230752	-0.663609	-0.331591	0.464121	0.835724	-0.331856	0.223732	-0.020922	-0.91278	0.184269	-0.0382231	2.11917	18.0776
VIT_08s0058g00990	-0.15949	0.171237	-0.194611	-0.571811	-0.433394	-0.126008	-0.472457	-1.64667	-0.596114	-0.69774	-1.85292	-1.06207	-0.464159	-0.803339	-0.496801	-1.32662	-1.00739	-0.0354632	-0.250018	-0.215588	-0.340049	-0.664895	-0.0790129	0.125935	0.111148	-0.235411	-0.811142	-0.033198	0.0383906	-0.128223	-0.0663189	-0.171102	-1.43381	-0.64413	-0.459754	-0.819439	0.329072	-0.682982	-1.38387	-0.606143	0.515466	-0.335332	-0.470012	0.0183964	0.253109	0.147463	-0.232896	5.54865	25.9196
VIT_09s0070g00470	0.108367	0.425504	0.2316	0.492438	-0.0389062	0.408037	0.19244	0.261062	0.238131	0.316603	0.0535315	0.182172	0.0597256	0.18985	0.0883217	0.423776	0.315266	0.205504	-0.0411564	0.41791	0.344464	-0.026747	-0.174879	0.214759	0.297194	0.592486	0.0301778	0.0208139	-0.0762701	0.251979	0.252817	0.578399	-0.0278078	-0.12266	0.017869	0.00605264	0.203117	0.256879	0.00273889	0.107842	0.269049	0.284521	-0.146858	-0.183815	0.343195	-0.114666	0.073077	5.84435	22.0927
VIT_11s0016g03710	0.948925	0.482893	0.692281	1.18682	1.26395	0.665582	0.37543	1.43806	1.8178	0.672735	0.897538	0.305323	0.721333	-0.422199	0.700538	0.397777	0.21461	0.412926	-0.241145	0.203922	1.01508	-0.0764267	0.603507	0.495758	1.10064	0.827435	1.38326	-0.182242	0.426524	-0.00994226	0.829164	-0.0703611	1.11714	-0.00948551	0.207727	0.0992764	1.02958	0.289482	0.487003	-0.514007	0.224037	0.0217268	-1.11857	0.565294	0.988401	-0.784697	0.824152	5.22022	32.033
VIT_12s0059g00190	0.40062	1.66068	0.910285	1.63816	0.921062	1.4523	0.629379	1.50619	1.8845	0.928164	1.94547	0.827055	0.794131	0.546748	0.298317	1.88537	0.947982	0.557815	0.349342	0.756292	1.92648	0.438984	0.368168	1.08582	0.562539	1.40078	1.7846	0.4328	-0.266848	-0.166255	0.863035	0.221422	2.32883	0.473144	-0.470623	1.044	1.36599	1.07564	1.10824	0.40652	-0.594486	0.0663446	-0.619174	0.40698	2.00654	-0.45772	1.59141	6.67635	13.0968
VIT_14s0066g01060	2.56622	0.317744	-0.246063	-0.263896	1.68158	0.601172	-0.304131	0.359516	1.41951	-1.43758	0.369523	-1.07974	-0.042131	0.561271	0.604878	0.289055	-0.508701	0.974361	1.27724	-1.27328	0.0258516	0.439104	0.561653	0.0435906	1.38752	0.460317	1.27198	-0.10784	1.09345	0.879943	2.20221	0.0842131	0.48729	-0.449139	0.343729	1.7477	2.342	-0.248392	0.689046	-0.425796	1.03729	2.0847	-0.815728	0.815615	-0.259309	-2.63217	0.599584	6.2247	29.741
VIT_14s0083g00410	0.366933	-0.2306	-0.800459	0.365262	0.0460944	-0.435165	-1.11196	-0.375286	-1.24043	-1.79473	-0.32154	-0.685994	-0.0595398	-0.127894	-0.219903	-0.235464	-0.222829	0.349391	-0.715481	-1.49767	-0.643766	0.175416	0.212128	0.0763872	-0.783587	0.276129	0.045	0.35174	0.641632	0.283218	-0.378277	-0.062728	-0.459335	-0.521284	-0.0204703	-0.590048	-0.410077	-0.796631	0.0779047	-0.294919	-0.119119	-0.000915247	0.19855	0.407669	0.0781177	-0.575115	0.0897826	6.70788	52.3408
VIT_14s0108g00700	1.7288	0.398371	1.16456	2.15803	2.00753	0.526152	1.14135	2.11075	1.46442	1.4867	2.40014	1.03473	0.556736	0.427449	1.19602	2.20234	0.69056	0.831944	0.476454	1.33581	2.29858	1.25832	1.03271	0.320839	1.4031	1.32518	1.31845	0.540286	0.477385	-0.277184	0.996586	1.1659	2.38711	0.359791	0.238989	0.412416	1.02033	1.0731	1.49338	-0.216923	0.650727	-0.0324709	0.0893615	0.468512	0.30491	-0.48582	1.84484	8.79546	36.409
VIT_14s0108g00740	0.900404	0.93631	1.23769	0.467453	0.975245	1.22534	1.05439	0.194832	1.99815	1.25253	0.719923	0.489493	1.21392	1.19866	1.24638	0.437135	0.591615	0.428855	0.3368	1.61921	0.535167	0.195529	0.630099	0.591589	0.962657	1.08204	0.336827	0.0267162	0.0562296	0.275733	1.09666	0.906175	0.114211	-0.177976	-0.132498	0.808808	1.05805	0.814787	-0.168174	-0.35533	0.389724	0.182311	-0.759284	-0.59127	0.706066	-0.394773	-0.0657348	9.36407	16.5464
VIT_14s0219g00230	1.93978	1.23918	1.19179	0.0920443	1.83644	1.38148	1.15408	0.307971	1.62081	0.942446	0.336982	0.214941	0.414791	1.50914	0.95837	0.471964	0.0695487	0.448905	1.32648	1.37732	0.505322	0.434838	0.28382	0.843195	1.64969	1.115	-0.00310592	0.102362	0.799889	0.877801	1.55885	1.17223	-0.159336	0.33543	-0.55692	0.736437	1.39628	1.14682	-0.647759	0.40695	0.103604	0.667467	-1.50503	0.845846	0.645979	-0.875103	0.124837	5.19818	12.2485
VIT_15s0048g01750	1.06503	1.16108	0.579199	0.814137	1.31753	1.21183	0.489401	1.02526	1.72857	1.28294	1.11106	0.22284	0.934939	0.981682	0.473207	1.18249	0.463189	0.673048	0.378082	0.847543	0.893043	0.856534	0.562832	0.918736	0.796683	0.873643	0.358272	6.79937e-06	0.381565	0.3458	0.486054	0.383607	0.624743	0.18973	0.731895	0.501443	0.545124	0.609905	0.178368	-0.193033	0.486376	-0.121218	-0.507945	0.727788	1.10571	-0.63101	0.236648	2.70442	74.065
VIT_17s0000g02470	0.632309	1.16923	0.525642	1.1039	0.646139	1.50757	0.452493	0.79128	1.7542	1.05684	0.975147	0.999286	0.876443	1.09964	0.375328	1.45968	0.904898	0.814506	0.564118	0.962113	1.19641	0.300067	0.213028	0.922603	1.14193	1.3738	0.484988	-0.0798882	-0.0157798	0.275652	1.07161	0.476432	0.598609	0.420827	0.253054	0.225531	1.0752	0.940249	0.00710469	0.0557157	0.458032	0.239691	-0.935462	0.438545	1.34976	-0.443178	0.247623	2.47203	22.0793
VIT_17s0000g03550	0.677911	0.196799	0.149536	0.553823	0.537441	0.172355	-0.240881	0.778288	1.24596	-0.103067	0.796881	0.0429868	0.679016	0.253922	0.422853	0.621528	-0.167975	0.416628	0.463694	0.231097	0.916618	0.0913028	0.484599	0.0391344	1.78296	0.469351	1.45321	-0.393974	0.48624	-0.208862	0.980092	0.0566768	0.823444	-0.440275	0.329774	0.354523	1.299	-0.0920703	0.404935	-0.512509	0.59149	0.569366	-0.880257	0.500156	-0.072665	-0.135538	1.05948	3.85257	25.1332
VIT_17s0000g03750	0.840948	1.22288	0.985493	1.12071	1.06754	1.28632	0.84702	1.78039	1.69296	0.982023	0.995099	0.482556	0.682128	0.358292	0.820527	1.21919	0.433265	0.197502	0.100479	0.788751	1.15501	0.154089	0.859444	0.892935	0.998451	1.15341	1.38276	-0.0880675	0.293267	-0.243853	0.564139	0.129929	1.10739	0.16682	-0.0435004	0.116765	0.807944	0.324374	0.348146	-0.197596	0.144891	-0.204953	-0.0605028	0.473068	1.07007	-0.266792	0.302262	6.61922	48.6342
VIT_17s0000g04470	-0.0971957	-0.683574	-0.128489	0.376088	-0.0271404	-0.555024	-0.252212	0.177593	-0.718586	-0.214726	-0.564624	-0.450718	-0.535174	-1.16569	0.0815122	-0.281496	0.00247594	0.0696519	-0.749968	0.106211	-0.0441489	-0.259491	-0.644411	-0.45491	0.532875	0.0811123	0.468444	-0.113592	0.137315	-0.430068	0.183924	0.413376	0.251983	-0.453819	-0.66787	-1.00256	0.327085	-0.109054	0.160594	-0.448829	-0.035115	-0.281327	0.0963336	0.272858	-0.796618	0.317461	-0.133381	7.25199	40.8738
VIT_17s0000g05000	1.04916	0.64891	1.16986	0.679139	0.967462	0.684209	1.09091	0.383625	0.574815	0.348008	0.123316	0.410762	0.630461	0.487425	1.00383	0.419221	0.58596	0.685922	0.841827	1.05858	0.61231	0.433608	0.451956	-0.110067	0.308862	0.534467	0.282897	0.298818	0.618488	0.464728	0.390297	0.846564	0.257207	0.205561	0.282436	0.340063	0.42516	0.620651	0.144417	0.418931	0.521716	0.364419	-0.285578	0.104272	-0.381282	0.213028	0.0203705	3.01406	41.2978
VIT_17s0000g05070	0.0680107	-0.214777	-0.192491	-0.055	-0.282963	-0.514093	-0.44001	-0.371741	0.0201242	-0.336992	-0.234786	-0.341916	-0.47329	-0.451694	-0.384378	-0.595634	-0.290463	-0.0435445	-0.379708	-0.252115	-0.310958	0.11743	0.0231796	-0.144082	0.748879	0.365361	0.262263	0.122723	-0.0250126	-0.448046	0.431695	0.491825	-0.00751513	0.0395039	-0.293851	-0.210055	0.659337	0.125883	0.0263278	-0.148672	0.0894631	0.0221784	0.433026	-0.175463	0.0534666	0.115061	-0.236409	3.86984	15.0544
VIT_17s0000g05570	1.32055	0.671283	0.754463	0.455536	1.33969	0.668401	0.757191	0.550781	1.47576	1.00854	0.815186	0.236599	0.908628	1.01406	0.733073	0.768412	0.178224	0.657291	0.803635	0.87114	0.725806	1.04411	0.36161	0.503401	1.21081	0.688696	0.394516	0.249739	0.651033	0.417406	1.0779	0.731467	0.333489	0.176799	0.226707	0.578593	0.985107	0.837107	-0.174993	0.133269	0.355861	0.239927	-0.907229	0.757364	0.737149	-0.738345	0.193423	4.3458	75.2713
VIT_17s0000g09190	-0.540982	-0.641578	-0.661626	0.209693	-0.693978	-0.733191	-0.75822	-0.142102	-1.43743	-1.10013	-0.247932	-0.197602	-0.948081	-0.722824	-0.529336	0.0698191	-0.0166853	-0.182471	-0.608606	-0.907173	-0.153878	-0.656549	-0.0233927	-0.525863	-0.311425	0.188688	0.296575	-0.0908952	-0.0576929	-0.025029	-0.545342	0.199924	-0.13219	-0.12537	-0.554251	-0.807219	-0.136139	-0.777846	0.296264	-0.571605	-0.279275	-0.0915699	0.317996	-0.486427	-1.10504	0.0498835	-0.506741	4.35535	35.6116
VIT_17s0000g09310	0.28736	-0.0454816	1.0804	0.10605	0.173758	-0.0189785	1.02866	-0.34419	-0.146932	0.437644	-0.399966	-0.0263021	1.03709	0.329626	0.874435	0.187138	0.307639	1.83873	0.565198	0.929805	-0.387814	0.047764	0.172499	0.0981053	0.367089	1.75405	0.00321621	-0.227196	-0.196606	-0.0718247	0.0412339	1.0577	-0.236895	-1.40336	1.29878	-0.0386166	0.230523	1.00735	-0.0718758	0.477459	1.33144	0.428174	-0.234432	-0.690081	-0.272448	0.636532	-0.292913	4.34473	42.7807
VIT_17s0000g09470	-0.59024	-0.376297	0.0170489	0.0470776	-0.656699	-0.46019	0.0453161	-0.595792	-1.37382	-0.655463	-0.733286	0.00485257	-0.794333	0.155206	-0.107135	-0.186073	0.0107513	-0.663774	0.0764543	0.197897	-0.294391	-0.302415	-0.445086	-0.159859	-0.702448	0.765042	-0.667318	0.187537	-0.53814	0.0183639	-0.414842	0.23312	-1.05835	-0.0330026	-0.247495	-0.602621	-0.869191	-0.113268	-0.540957	-0.110005	-0.256136	-0.109951	0.268485	-0.642453	0.304532	0.885668	0.0113041	6.72157	43.461
VIT_17s0000g09790	-0.724665	-0.346222	-0.40159	0.180591	-0.7674	-0.48719	-0.374954	0.0284203	-1.49343	-1.02696	-0.346742	0.185958	-0.0212275	-0.64544	-0.424119	-0.253044	0.541335	0.147916	-0.462479	-0.68475	-0.628814	-1.01988	-0.521603	-0.715832	-1.10193	-0.423801	-0.208167	-0.118695	-0.523024	-0.138673	-1.16713	-0.291659	-0.229264	-0.352357	0.300925	-0.786114	-1.04406	-0.741011	0.16232	-0.0157274	-0.480056	-0.171342	0.861492	-0.535672	-0.775021	0.408905	-0.558278	3.94375	32.5911
VIT_17s0053g00990	1.34185	1.65018	0.769979	0.755248	1.29381	1.83857	0.820719	1.09387	2.46521	0.158171	1.16745	0.635051	1.3771	1.26837	0.906043	1.20348	0.907649	1.17974	0.679169	0.893063	0.637496	0.59433	0.28913	0.832558	0.903688	-0.207006	0.402155	0.334868	0.182124	0.208078	1.94111	-0.446841	0.66381	0.275392	-0.123985	0.795481	1.39284	0.21471	0.126339	0.413711	-0.190718	0.286453	-1.09787	0.620869	1.15442	-0.892965	0.391135	2.82377	82.7759
VIT_18s0001g03160	-0.784558	-1.8044	-1.58135	-1.06197	-0.665891	-2.14486	-1.72835	-1.61805	-2.20032	-1.76295	-1.14684	-0.624396	-0.4867	-1.22032	-1.54403	-1.47552	-0.225601	-0.718937	-1.14101	-2.18901	-1.00216	-0.506913	0.457331	-0.531133	-0.988425	-0.231455	0.664962	0.0720136	0.319649	-0.695789	-0.885541	-0.257058	-0.319147	-0.271549	0.0331543	-1.36267	-0.870829	-0.959302	-0.271355	-0.0333939	-0.245713	-0.296682	0.0141434	0.142364	-0.859869	-0.0315851	0.214522	3.72679	71.3654
VIT_18s0001g03540	0.89157	0.791687	0.837954	0.335638	0.585748	0.381985	0.601794	-0.23982	0.37519	-0.0888238	-0.24297	0.388314	0.178709	0.530425	0.645661	0.572794	0.894469	-0.0205341	0.823922	0.598252	1.16292	-0.428474	-0.0181553	-0.562513	-0.544801	-0.287336	-0.587011	-0.158474	-0.0628116	-0.693022	-0.302384	0.294412	-0.150247	-0.247906	-0.114327	0.00837682	-0.441735	-0.123727	-0.825496	0.0343044	0.201013	-0.0206814	0.624852	0.28885	0.00632112	-0.114123	0.361364	3.93543	66.9858
VIT_18s0001g04890	-0.28132	-0.563651	-0.872372	-1.05887	-0.647701	-0.668921	-1.4757	-1.36689	-1.33174	-1.27588	-1.43055	-1.40225	-1.10014	-0.763911	-0.485717	-0.853202	-0.958964	-0.615154	-0.360158	-1.20045	-0.787055	-0.0449035	-0.411399	-0.230656	-0.646357	-0.492709	-0.21007	0.144148	-0.482472	-0.319061	-0.391092	-0.139808	-0.555096	-0.47248	0.0396566	-0.555607	-0.422698	-0.449571	-0.85802	-0.0358699	-0.208652	-0.359135	0.0667268	-0.120521	-0.162937	-0.451533	-0.106735	3.08128	61.2218
VIT_18s0001g04910	0.626122	0.359597	-0.0412803	-0.4232	0.3179	0.680512	-0.187894	-0.228337	-0.340377	-0.568153	-0.42044	-0.849814	-0.251623	0.136511	0.075146	0.0374761	-0.573346	0.229143	0.307017	-0.0234211	-0.500966	0.398421	0.107056	0.305019	-0.130526	0.189413	-0.190352	0.227118	0.317903	0.437518	0.289369	0.61367	-0.151232	-0.239364	0.0650956	0.412539	0.196522	0.162262	-0.271905	-0.0542154	0.338558	0.294014	-0.452834	-0.347629	0.123769	-0.295507	-0.541857	2.65188	21.3979
VIT_18s0001g05060	1.27299	1.74859	1.3286	1.17906	1.13569	1.76623	1.32538	1.23256	2.22303	0.996448	0.966194	0.254911	0.00606096	1.24775	1.22506	1.92208	0.277146	0.310818	0.341934	1.09577	0.296355	0.403367	0.535586	0.674534	1.50424	1.15556	0.513073	-0.0465815	0.604141	0.352713	1.8153	0.50201	0.615105	0.181167	-0.347272	0.233877	1.56148	0.724852	0.189931	-0.361841	-0.141884	0.099778	-0.935769	-0.0777998	1.21363	-0.594335	-0.0432223	5.63044	55.2114
VIT_18s0001g07340	1.95975	1.71151	0.980655	1.50749	1.72022	1.726	0.203948	1.51694	2.19302	0.911831	1.9121	-0.104217	1.19099	1.05623	0.652161	1.90153	0.0518215	1.0186	0.323636	0.541875	1.37876	-0.407124	0.625185	1.04225	2.00477	0.790298	1.77825	-1.90171	0.879686	0.680598	1.66766	0.454228	0.832887	-0.267268	1.16373	0.87294	1.85425	0.53879	0.906157	-0.681074	0.800632	0.648511	-2.72234	0.951461	1.44803	-1.65142	1.82541	3.45127	45.7747
VIT_18s0001g07460	0.816151	0.0269974	0.629481	0.0970196	0.535525	-0.0465666	1.02619	-0.360982	0.352368	0.724529	-0.0880762	0.577871	-0.251301	0.185718	0.541358	0.224603	0.467493	0.140105	0.429803	1.05656	-0.517549	0.207814	0.15029	-0.55555	0.209113	0.971892	-0.299674	0.227439	0.683066	-0.552347	0.0293792	0.927938	0.0455905	0.370059	-0.648402	-0.148725	0.431095	0.681484	-0.239489	0.518831	0.031928	0.214238	0.277591	0.506716	-1.26159	0.249492	-0.738342	7.50436	25.9199
VIT_18s0001g09230	0.12411	0.530367	-0.183451	-0.698348	-0.0904646	0.152385	0.395678	-0.938192	-1.00206	-0.413012	-0.601718	-0.503268	-0.604274	0.0488024	0.560361	-0.221948	-0.00766517	-0.0760445	0.136621	-0.203224	-0.145216	-0.300824	0.020776	-0.593848	0.122638	0.292873	-0.681319	0.083622	0.308061	0.223863	-0.233078	0.412223	-0.878836	-0.498062	-0.141986	-0.877958	0.0748626	-0.554206	-0.972626	-1.22966	-0.0201605	-0.470248	0.212456	-0.300911	0.013312	0.213066	0.271318	5.11214	30.0443
VIT_18s0001g09400	1.31338	2.03759	0.97356	1.48195	1.32806	2.13073	0.780012	1.71679	2.23499	1.26547	1.51038	0.358406	0.653645	0.881427	0.498304	1.70931	0.349443	0.693753	-0.0409212	1.07876	0.782338	0.529421	0.539061	1.25069	1.43839	0.928474	0.782813	-0.159819	0.641427	0.551909	1.50163	0.403545	1.07446	0.423671	0.288085	0.581022	1.44675	0.588788	0.707992	0.0808945	0.19463	-0.0140389	-0.930932	0.620793	1.78181	-0.768427	0.419971	2.47682	51.5864
VIT_18s0001g09510	-0.800327	-0.690265	-0.257047	-0.216466	-0.827248	-0.811031	-0.545795	-0.497437	-1.47835	-0.0248498	-0.402584	0.0656266	-0.413598	-0.868551	-0.297508	-0.708352	0.131232	-0.180572	-0.680286	-0.308743	-0.522251	-0.630099	-0.175417	-0.203053	-0.987939	0.0169416	-0.0844187	-0.200744	-0.328773	0.0331911	-1.34352	0.067217	-0.378581	-0.275655	0.0963248	-0.700598	-1.15388	-0.384163	-0.0594202	0.0168834	0.110857	-0.298268	0.392495	0.0246496	-0.17148	0.708675	-0.433421	3.87901	37.5163
VIT_18s0001g09910	0.55944	0.593069	0.591198	0.0823997	0.532373	0.489323	0.632722	0.499866	0.453504	0.034469	0.0302032	0.298778	-0.0660943	0.541407	0.151358	0.590751	0.227705	0.135013	0.504939	0.458553	0.151151	0.650703	0.333407	0.0602071	0.639397	0.0672579	0.0630014	0.281566	0.491336	0.290185	0.843405	0.655711	0.25026	0.423661	-0.122431	0.19946	0.730132	0.189549	-0.0212598	0.414709	0.437703	0.3583	-0.192453	0.014274	-0.241428	0.0190206	-0.122653	1.14562	22.0935
VIT_18s0001g10130	-0.389897	-0.748916	0.310397	-0.535249	-0.731751	-1.16205	0.582399	-1.5651	-3.6399	-1.39181	-3.53513	-1.63371	-1.49436	-1.7298	-0.0691611	-0.106172	-0.453814	-0.0164316	0.224183	0.541648	-0.433	-2.22359	-1.30993	-0.927918	-1.46035	0.124178	-1.73958	-0.510494	-0.13354	-0.620882	-0.774319	1.06276	-0.697049	0.074489	-0.817341	-1.4987	-0.846345	0.134765	-1.50049	0.405525	0.00897595	0.0800836	0.441298	0.0247399	-0.306822	0.610552	-0.408303	5.47403	34.1184
VIT_18s0001g10610	0.550519	0.324118	0.960934	-0.0251817	0.177882	0.239471	1.36571	-0.831098	-0.841498	0.792828	-1.37983	0.171791	-0.278089	0.80937	0.919692	0.253711	0.246248	0.16428	0.791338	1.50572	0.0597447	-0.318415	0.0985411	0.424622	-0.231776	1.62092	-1.17447	-0.190192	-0.0995516	0.45368	-0.245312	1.45028	-0.61724	0.323106	-0.310706	-0.16885	-0.310831	0.869256	-1.11419	0.0849867	0.463915	0.377073	0.401561	0.00342658	0.151463	0.666221	-0.532077	2.89656	38.1266
VIT_18s0001g10640	-0.527545	-0.852539	0.186192	-1.57659	-0.383491	-1.64125	0.422783	-2.09239	-2.68245	-1.54725	-4.02853	-1.37824	-1.07861	-1.86207	-0.383777	-1.55167	-0.668762	-0.439901	-0.093032	-0.133816	-1.31854	-1.7575	-1.02972	-1.03015	-1.34718	-0.272115	-1.95908	-0.21361	0.174936	-0.436541	-0.665497	0.384174	-1.05343	-0.284112	-0.859838	-1.34758	-0.751115	-0.0969284	-1.97567	-0.0938523	0.144767	-0.147672	0.928295	0.393455	-0.297969	0.82678	-0.858815	8.252	34.966
VIT_18s0001g11160	1.01204	0.486964	0.703694	0.876219	0.648001	0.370691	0.626013	0.647935	0.481315	0.31272	0.816689	0.306044	0.315369	0.14975	0.679126	0.677932	0.513717	0.331313	0.253967	0.677076	0.935539	-0.370709	-0.0508312	-0.380905	0.372348	0.245947	0.156927	-0.0484409	0.41931	0.178059	0.367189	0.390152	0.0899745	-0.358631	-0.140372	0.127909	0.28795	-0.128786	-0.063057	-0.195738	0.117829	-0.127142	-0.302103	0.197456	0.013968	-0.277172	0.59221	3.62381	34.271
VIT_19s0015g00270	-0.0939854	-0.667538	-0.780109	0.556325	-0.451622	-0.893168	-1.22517	-0.229567	-1.03762	-1.32631	0.259134	-0.281945	-0.343351	-0.533855	-0.621492	0.0159168	0.0495875	0.0785857	-0.349159	-1.606	-0.0688635	0.48421	-0.217124	-0.659294	-0.25765	-0.366823	0.471402	0.732989	0.796206	-0.2718	0.29039	-0.151853	0.0888135	-0.970035	0.0220878	-0.817137	0.225727	-0.952723	0.61176	-0.663596	-0.0123142	-0.52729	0.215735	0.599971	-0.472646	-0.919225	0.561959	4.8994	58.9826
VIT_19s0015g00490	1.20813	1.52933	0.502254	0.964437	1.10439	1.50334	0.0768455	0.775915	1.84924	1.19627	1.10547	0.0394477	0.869545	1.33736	0.103536	1.32121	0.352925	0.911113	0.467799	0.55834	0.587248	0.367467	0.297399	0.998478	1.04582	0.888122	0.610283	-0.0781232	0.422138	0.559594	0.889355	0.433941	0.461426	0.105009	0.815674	0.667787	0.611302	0.725873	-0.0109457	-0.310342	0.308456	0.108372	-1.16053	0.866554	1.6153	-0.910271	0.268341	3.73046	57.2704
VIT_19s0015g01230	1.02052	1.0539	0.382295	1.00642	0.952361	1.62193	0.276739	1.07124	1.76669	1.21649	0.821334	0.148403	0.99569	0.441702	0.281291	1.0392	0.271874	0.851028	0.0195546	0.726198	0.792467	0.453741	0.258824	0.899602	0.890959	0.509724	0.678616	-0.088656	0.592164	0.256725	0.913958	0.43117	0.580101	-0.00788911	0.401397	0.367291	0.573035	0.721202	-0.225421	-0.281896	0.236245	-0.253004	-1.10357	0.779592	1.04603	-1.01433	0.168576	7.06092	33.1903
VvGRF4	2.73911	2.83213	2.94388	3.11437	2.57898	2.98878	2.93442	3.27966	3.47309	2.94565	2.7843	2.73774	2.64091	2.34856	2.77576	3.51454	2.92514	2.53663	2.30871	3.03852	3.00225	0.171827	-0.299495	-0.0553369	0.63112	0.704	0.179772	0.0689948	0.283413	-0.44281	0.485772	0.963061	0.482487	-0.0927709	0.396673	-0.201883	0.638516	0.882121	-0.191999	0.312471	0.522752	-0.451899	-0.358324	0.233316	0.331001	-0.10473	0.126212	6.83496	36.5072
[truncated: 2 more columns]
