# Supplementary material for: Differential expression of transcription factor- and further growth-related genes correlates with contrasting cluster architecture in Vitis vinifera ‘Pinot Noir’ and Vitis spp. genotypes
Source: Theor Appl Genet. 2020 Aug 18;133(12):3249–72. doi: 10.1007/s00122-020-03667-0 (PMC7567691; doi:10.1007/s00122-020-03667-0)
Supplement: Supplementary file 9 — Supplementary material 9 (XLSX 18 kb) [file 122_2020_3667_MOESM9_ESM.xlsx]

## Sheet: Co-correlation
										VIT_04s0008g01100	VvGRF4	VIT_18s0001g03160	gene expression cluster
Sampling	Season	Gene ID	BN	CW	MBV	PED	RL	SL	WG	c1	c2	c1
BBCH57	2015	VIT_04s0008g01100	0.72*	0.60	-0.94****	-0.82**	-0.49	-0.10	0.50		-0.83**	0.79**	c1
BBCH57	2016	VIT_04s0008g01100	0.40	-0.48	-0.78**	-0.93***	-0.59	0.31	0.77**		-0.90***	0.95****	c1
BBCH57	2015	VvGRF4	-0.37	-0.21	0.87**	0.92***	0.50	-0.07	-0.78**	-0.83**		-0.98****	c2
BBCH57	2016	VvGRF4	-0.33	0.67*	0.90***	0.89***	0.41	-0.56	-0.93***	-0.90***		-0.95****	c2
BBCH57	2015	VIT_18s0001g03160	0.37	0.21	-0.83**	-0.83**	-0.38	0.16	0.83**	0.79**	-0.98****		c1
BBCH57	2016	VIT_18s0001g03160	0.31	-0.64*	-0.88***	-0.84**	-0.45	0.42	0.88***	0.95****	-0.95****		c1
										VIT_01s0010g02430	VIT_01s0026g02030	VIT_01s0127g00870	VIT_02s0025g04720	VIT_04s0008g01100	VIT_08s0007g01370	VvGRF4	VIT_17s0000g03750	VIT_17s0000g05000	VIT_17s0053g00990	VIT_18s0001g03160	VIT_18s0001g03540	VIT_18s0001g04890	VIT_18s0001g05060	VIT_18s0001g11160	gene expression cluster
Sampling	Season	Gene ID	BN	CW	MBV	PED	RL	SL	WG	c5	c4	c5	c5	c1	c1	c2	c5	c3	c5	c1	c3	c1	c5	c3
BBCH71	2015	VIT_01s0010g02430	-0.75****	-0.68***	0.90****	0.63**	-0.45*	-0.81****	-0.97****		0.92****	0.99****	0.95****	-0.97****	-0.93****	0.93****	0.93****	0.70***	0.95****	-0.97****	-0.45*	-0.99****	0.99****	0.98****	c5
BBCH71	2016	VIT_01s0010g02430	0.61**	0.70***	0.82****	0.63**	0.16	-0.62**	-0.54*		0.86****	0.96****	0.92****	-0.74****	-0.87****	0.97****	0.83****	0.72***	0.95****	-0.88****	-0.57**	-0.73***	0.92****	0.82****	c5
BBCH71	2015	VIT_01s0026g02030	-0.70***	-0.60**	0.85****	0.72***	-0.24	-0.71***	-0.89****	0.92****		0.92****	0.88****	-0.90****	-0.90****	0.97****	0.89****	0.79****	0.90****	-0.89****	-0.25	-0.91****	0.90****	0.92****	c4
BBCH71	2016	VIT_01s0026g02030	0.81****	0.87****	0.77****	0.48*	-0.01	-0.52*	-0.61**	0.86****		0.82****	0.98****	-0.67***	-0.72***	0.87****	0.89****	0.89****	0.86****	-0.91****	-0.56**	-0.62**	0.97****	0.89****	c4
BBCH71	2015	VIT_01s0127g00870	-0.71***	-0.64**	0.88****	0.65**	-0.44*	-0.81****	-0.96****	0.99****	0.92****		0.96****	-0.96****	-0.91****	0.95****	0.95****	0.73***	0.95****	-0.98****	-0.45*	-0.98****	0.99****	0.97****	c5
BBCH71	2016	VIT_01s0127g00870	0.52*	0.69***	0.92****	0.74****	0.23	-0.69***	-0.70***	0.96****	0.82****		0.87****	-0.86****	-0.89****	0.96****	0.71***	0.66***	0.97****	-0.92****	-0.74****	-0.85****	0.88****	0.73***	c5
BBCH71	2015	VIT_02s0025g04720	-0.62**	-0.54*	0.81****	0.61**	-0.44*	-0.80****	-0.94****	0.95****	0.88****	0.96****		-0.93****	-0.88****	0.92****	0.98****	0.79****	0.98****	-0.99****	-0.47*	-0.95****	0.97****	0.93****	c5
BBCH71	2016	VIT_02s0025g04720	0.77****	0.81****	0.76****	0.51*	0.00	-0.57**	-0.59**	0.92****	0.98****	0.87****		-0.71***	-0.73***	0.92****	0.91****	0.83****	0.91****	-0.93****	-0.57**	-0.64**	0.98****	0.87****	c5
BBCH71	2015	VIT_04s0008g01100	0.77****	0.68***	-0.87****	-0.66***	0.39	0.73***	0.94****	-0.97****	-0.90****	-0.96****	-0.93****		0.98****	-0.87****	-0.89****	-0.60**	-0.95****	0.95****	0.34	0.98****	-0.97****	-0.95****	c1
BBCH71	2016	VIT_04s0008g01100	-0.31	-0.56**	-0.88****	-0.79****	-0.21	0.75****	0.87****	-0.74****	-0.67***	-0.86****	-0.71***		0.70***	-0.74****	-0.45*	-0.42*	-0.83****	0.88****	0.92****	0.97****	-0.74****	-0.46*	c1
BBCH71	2015	VIT_08s0007g01370	0.77****	0.66***	-0.86****	-0.69***	0.30	0.67***	0.91****	-0.93****	-0.90****	-0.91****	-0.88****	0.98****		-0.86****	-0.83****	-0.56**	-0.92****	0.91****	0.21	0.93****	-0.92****	-0.92****	c1
BBCH71	2016	VIT_08s0007g01370	-0.44*	-0.64**	-0.88****	-0.70***	-0.31	0.55**	0.53*	-0.87****	-0.72***	-0.89****	-0.73***	0.70***		-0.88****	-0.63**	-0.64**	-0.88****	0.73***	0.54**	0.76****	-0.73***	-0.73***	c1
BBCH71	2015	VvGRF4	-0.64**	-0.55**	0.83****	0.72***	-0.31	-0.76****	-0.90****	0.93****	0.97****	0.95****	0.92****	-0.87****	-0.86****		0.94****	0.85****	0.92****	-0.92****	-0.35	-0.91****	0.92****	0.92****	c2
BBCH71	2016	VvGRF4	0.62**	0.72***	0.84****	0.66***	0.18	-0.58**	-0.55**	0.97****	0.87****	0.96****	0.92****	-0.74****	-0.88****		0.83****	0.74****	0.97****	-0.89****	-0.57**	-0.72***	0.89****	0.86****	c2
BBCH71	2015	VIT_17s0000g03750	-0.58**	-0.49*	0.78****	0.70***	-0.37	-0.76****	-0.90****	0.93****	0.89****	0.95****	0.98****	-0.89****	-0.83****	0.94****		0.81****	0.96****	-0.96****	-0.42	-0.92****	0.94****	0.90****	c5
BBCH71	2016	VIT_17s0000g03750	0.77****	0.73***	0.56**	0.24	-0.17	-0.44*	-0.30	0.83****	0.89****	0.71***	0.91****	-0.45*	-0.63**	0.83****		0.84****	0.76****	-0.76****	-0.27	-0.37	0.88****	0.91****	c5
BBCH71	2015	VIT_17s0000g05000	-0.32	-0.22	0.59**	0.48*	-0.22	-0.69***	-0.71***	0.70***	0.79****	0.73***	0.79****	-0.60**	-0.56**	0.85****	0.81****		0.75****	-0.74****	-0.39	-0.68***	0.71***	0.69***	c3
BBCH71	2016	VIT_17s0000g05000	0.85****	0.88****	0.63**	0.23	-0.10	-0.38	-0.48*	0.72***	0.89****	0.66***	0.83****	-0.42*	-0.64**	0.74****	0.84****		0.68***	-0.74****	-0.38	-0.42	0.81****	0.89****	c3
BBCH71	2015	VIT_17s0053g00990	-0.63**	-0.54**	0.81****	0.65***	-0.40	-0.77****	-0.93****	0.95****	0.90****	0.95****	0.98****	-0.95****	-0.92****	0.92****	0.96****	0.75****		-0.98****	-0.40	-0.95****	0.96****	0.92****	c5
BBCH71	2016	VIT_17s0053g00990	0.54**	0.68***	0.88****	0.70***	0.16	-0.66***	-0.65***	0.95****	0.86****	0.97****	0.91****	-0.83****	-0.88****	0.97****	0.76****	0.68***		-0.92****	-0.67***	-0.80****	0.90****	0.79****	c5
BBCH71	2015	VIT_18s0001g03160	0.65**	0.58**	-0.82****	-0.61**	0.46*	0.81****	0.96****	-0.97****	-0.89****	-0.98****	-0.99****	0.95****	0.91****	-0.92****	-0.96****	-0.74****	-0.98****		0.48*	0.97****	-0.99****	-0.94****	c1
BBCH71	2016	VIT_18s0001g03160	-0.64**	-0.81****	-0.89****	-0.61**	-0.06	0.70***	0.80****	-0.88****	-0.91****	-0.92****	-0.93****	0.88****	0.73***	-0.89****	-0.76****	-0.74****	-0.92****		0.79****	0.80****	-0.93****	-0.75****	c1
BBCH71	2015	VIT_18s0001g03540	0.21	0.40	-0.28	0.26	0.88****	0.78****	0.51*	-0.45*	-0.25	-0.45*	-0.47*	0.34	0.21	-0.35	-0.42	-0.39	-0.40	0.48*		0.45*	-0.47*	-0.43*	c3
BBCH71	2016	VIT_18s0001g03540	-0.26	-0.52*	-0.79****	-0.65***	-0.10	0.75****	0.96****	-0.57**	-0.56**	-0.74****	-0.57**	0.92****	0.54**	-0.57**	-0.27	-0.38	-0.67***	0.79****		0.92****	-0.62**	-0.29	c3
BBCH71	2015	VIT_18s0001g04890	0.76****	0.69***	-0.90****	-0.61**	0.46*	0.80****	0.98****	-0.99****	-0.91****	-0.98****	-0.95****	0.98****	0.93****	-0.91****	-0.92****	-0.68***	-0.95****	0.97****	0.45*		-0.99****	-0.98****	c1
BBCH71	2016	VIT_18s0001g04890	-0.27	-0.54**	-0.88****	-0.82****	-0.30	0.72***	0.86****	-0.73***	-0.62**	-0.85****	-0.64**	0.97****	0.76****	-0.72***	-0.37	-0.42	-0.80****	0.80****	0.92****		-0.68***	-0.42	c1
BBCH71	2015	VIT_18s0001g05060	-0.72***	-0.64**	0.88****	0.61**	-0.47*	-0.81****	-0.98****	0.99****	0.90****	0.99****	0.97****	-0.97****	-0.92****	0.92****	0.94****	0.71***	0.96****	-0.99****	-0.47*	-0.99****		0.97****	c5
BBCH71	2016	VIT_18s0001g05060	0.75****	0.80****	0.76****	0.51*	-0.02	-0.61**	-0.63**	0.92****	0.97****	0.88****	0.98****	-0.74****	-0.73***	0.89****	0.88****	0.81****	0.90****	-0.93****	-0.62**	-0.68***		0.84****	c5
BBCH71	2015	VIT_18s0001g11160	-0.77****	-0.70***	0.92****	0.63**	-0.43*	-0.79****	-0.98****	0.98****	0.92****	0.97****	0.93****	-0.95****	-0.92****	0.92****	0.90****	0.69***	0.92****	-0.94****	-0.43*	-0.98****	0.97****		c3
BBCH71	2016	VIT_18s0001g11160	0.75****	0.76****	0.66***	0.33	-0.02	-0.39	-0.35	0.82****	0.89****	0.73***	0.87****	-0.46*	-0.73***	0.86****	0.91****	0.89****	0.79****	-0.75****	-0.29	-0.42	0.84****		c3
