# Supplementary material for: Differential expression of transcription factor- and further growth-related genes correlates with contrasting cluster architecture in Vitis vinifera ‘Pinot Noir’ and Vitis spp. genotypes
Source: Theor Appl Genet. 2020 Aug 18;133(12):3249–72. doi: 10.1007/s00122-020-03667-0 (PMC7567691; doi:10.1007/s00122-020-03667-0)
Supplement: Supplementary file 10 — Supplementary material 10 (XLSX 12 kb) [file 122_2020_3667_MOESM10_ESM.xlsx]

## Sheet: Onlinre resource 10
Gene	F1 RL max-min	F1 PED max-min	PN loose- PN compact	OIV204 loose- PN compact	F-value	p-value	adjusted p-value
VvGRF4	-0.45	0.34	2.5	-0.55	29.8626	1.45203e-20	3.12185e-19
VIT_01s0127g00870	-0.85	1.78	1.07	0.98	27.2031	5.70572e-19	8.1782e-18
VIT_18s0001g03160	-2	-1.85	-0.38	-0.52	11.1074	2.36099e-08	1.06866e-07
VIT_08s0007g01370	-0.08	-0.84	-1.15	-1.65	9.68639	2.47408e-07	9.6714e-07
VIT_17s0053g00990	-3.05	1.22	0.77	0.69	8.80277	1.08092e-06	4.00736e-06
VIT_18s0001g11160	0.13	-0.61	0.41	0.52	5.47117	0.000300088	0.000806487
VIT_01s0026g02030	-0.59	1.14	0.66	0.79	3.33942	0.0108685	0.0239665
VIT_04s0008g01100	0.98	-1.02	-0.43	0.62	3.28117	0.0119703	0.0251084
