# Supplementary material for: Differential expression of transcription factor- and further growth-related genes correlates with contrasting cluster architecture in Vitis vinifera ‘Pinot Noir’ and Vitis spp. genotypes
Source: Theor Appl Genet. 2020 Aug 18;133(12):3249–72. doi: 10.1007/s00122-020-03667-0 (PMC7567691; doi:10.1007/s00122-020-03667-0)
Supplement: Supplementary file 11 — Supplementary material 11 (XLSX 128 kb) [file 122_2020_3667_MOESM11_ESM.xlsx]

## Sheet: Online resource 11 
Samples	bio_rep	Location	Genotype	Genetic group	Season	ClusterType	VIT_00s0313g00070	VIT_01s0010g01810	VIT_01s0010g02430	VIT_01s0011g06410	VIT_01s0026g02030	VIT_01s0127g00260	VIT_01s0127g00710	VIT_01s0127g00870	VIT_01s0146g00400	VIT_01s0146g00480	VIT_02s0012g01380	VIT_02s0012g01400	VIT_02s0025g03010	VIT_02s0025g03140	VIT_02s0025g03180	VIT_02s0025g04340	VIT_02s0025g04660	VIT_02s0025g04720	VIT_02s0154g00320	VIT_02s0154g00380	VIT_02s0241g00030	VIT_03s0097g00700	VIT_04s0008g00370	VIT_04s0008g01100	VIT_04s0008g01810	VIT_04s0008g01910	VIT_04s0008g02900	VIT_04s0008g02920	VIT_04s0008g04050	VIT_04s0008g04200	VIT_04s0008g05150	VIT_04s0008g05770	VIT_04s0008g05830	VIT_04s0008g06670	VIT_04s0069g00790	VIT_04s0079g00260	VIT_08s0007g01310	VIT_08s0007g01320	VIT_08s0007g01350	VIT_08s0007g01360	VIT_08s0007g01370	VIT_08s0040g01710	VIT_08s0058g00930
Frank_CH.16.A.P	A	Palatinate	FrCH	PN Clones	s16	PN CCC	-6.42067	-10.7302	-6.36505	-8.01651	-7.05203	-4.57487	-7.76518	-5.0963	-5.7174	-9.73535	-3.25752	-2.6096	-4.15531	-5.83521	-6.6932	-5.04894	-6.24599	-2.90144	-3.2351	-13.1506	-3.46583	-8.27097	-3.84077	-6.36959	-5.53972	-6.42044	-5.77363	-2.96286	-6.29957	-7.75618	-6.68834	-5.65557	-3.66137	-5.21702	-5.70612	-7.03639	-4.79033	-4.44494	-1.40174	-3.46946	-4.96009	-1.93109	-2.46937
Frank_CH.16.B.P	B	Palatinate	FrCH	PN Clones	s16	PN CCC	-6.14128	-10.1587	-6.29797	-8.43512	-6.20687	-4.21936	-7.94258	-5.556	-6.09764	-9.55982	-3.6208	-2.91859	-4.05924	-5.47037	-6.19758	-5.94512	-5.72462	-2.89317	-2.99685	-9.17665	-3.49987	-9.07426	-4.54926	-5.85058	-5.85012	-6.35204	-4.84279	-3.15303	-6.52056	-8.57681	-7.85772	-6.21197	-4.30684	-5.51143	-4.75635	-7.17674	-4.67661	-4.12631	-1.43149	-3.09607	-6.81625	-3.32178	-2.1223
Frank_CH.16.C.P	C	Palatinate	FrCH	PN Clones	s16	PN CCC	-6.07466	-9.86612	-5.75729	-7.60838	-6.63543	-4.02531	-8.28346	-5.05105	-5.69994	-10.0548	-3.74777	-2.81849	-4.00299	-5.7218	-6.21431	-5.93593	-6.08868	-2.67622	-2.17671	-10.7794	-3.79254	-8.83863	-4.4313	-6.00826	-5.995	-5.70221	-4.60699	-2.88869	-6.62183	-8.66513	-7.65898	-5.84923	-4.0138	-5.11981	-5.02301	-6.39131	-5.54192	-4.9254	-1.63152	-3.48772	-5.39794	-2.83946	-3.13339
Frank_CH.17.A.P	A	Palatinate	FrCH	PN Clones	s17	PN CCC	-6.21134	-10.5688	-5.72991	-7.60268	-4.91463	-3.25927	-6.80477	-4.64812	-5.45602	-8.15868	-2.98263	-2.54506	-4.0964	-4.99261	-5.1394	-5.30551	-5.2002	-1.83297	-2.06736	-10.2976	-4.37307	-8.50361	-3.47287	-5.70145	-6.45034	-5.65743	-4.63567	-3.61142	-6.81825	-6.83649	-7.74672	-6.07011	-3.76097	-4.77693	-4.84902	-6.16934	-7.03638	-6.38503	-2.0295	-5.22021	-6.45401	-2.30862	-3.29387
Frank_CH.17.C.P	C	Palatinate	FrCH	PN Clones	s17	PN CCC	-5.9103	-9.04288	-5.07679	-7.63513	-4.54197	-2.82526	-7.04537	-4.73467	-5.12805	-6.91848	-3.04245	-2.55975	-4.00842	-5.05134	-5.20686	-3.53467	-4.77113	-1.28434	-2.04472	-10.9597	-4.28089	-6.8122	-4.04042	-6.25204	-5.67411	-5.72588	-4.77723	-3.3105	-7.20135	-6.9382	-7.60558	-6.06558	-3.46649	-4.3601	-5.13307	-6.15586	-6.51246	-5.78705	-1.99886	-4.76215	-6.40397	-1.83972	-3.13616
Frank_CL.16.A.P	A	Palatinate	FkCL	PN Clones	s16	PN CCC	-5.70837	-10.9647	-6.31418	-7.81895	-6.55241	-3.99589	-8.3826	-5.17435	-5.87416	-10.2509	-3.70968	-2.7099	-3.93041	-5.149	-5.81555	-5.2451	-5.67687	-3.04241	-4.01165	-11.4886	-3.29495	-7.62259	-3.52291	-6.59912	-6.35594	-6.27858	-4.75306	-3.01516	-5.48591	-8.4074	-7.70248	-6.07911	-4.38697	-5.93602	-4.58111	-7.07004	-4.16146	-3.67889	-1.56903	-3.44478	-4.60776	-3.14825	-1.96523
Frank_CL.16.B.P	B	Palatinate	FkCL	PN Clones	s16	PN CCC	-5.80264	-10.0433	-6.11173	-8.45471	-6.8088	-3.83045	-7.85264	-5.35295	-5.69168	-9.92843	-3.00434	-2.62723	-3.92712	-5.18785	-6.09758	-4.77668	-4.76176	-2.76696	-3.23593	-13.1796	-3.79886	-5.10067	-3.09691	-6.44562	-5.86591	-6.55167	-4.72634	-3.08081	-6.19199	-8.0504	-7.76206	-5.81807	-4.24776	-5.55644	-4.66381	-6.96866	-5.47361	-4.72494	-1.4423	-3.70961	-5.84105	-3.14248	-1.31859
Frank_CL.16.C.P	C	Palatinate	FkCL	PN Clones	s16	PN CCC	-5.5559	-10.7594	-6.09335	-8.45341	-6.50959	-3.64126	-9.17691	-5.2689	-5.06612	-9.43085	-3.44915	-2.51068	-4.04992	-5.26249	-6.11089	-4.29668	-5.08268	-2.75773	-4.1161	-10.6838	-3.88323	-6.16925	-2.01334	-7.35834	-6.2208	-6.52416	-4.62709	-3.62793	-6.35355	-9.0395	-8.20077	-5.12941	-4.04704	-5.49233	-4.76595	-6.71856	-5.60077	-5.0778	-1.16082	-3.82541	-5.67841	-2.66913	-1.91887
Frank_CL.17.A.P	A	Palatinate	FkCL	PN Clones	s17	PN CCC	-5.92901	-9.91773	-5.63371	-7.83242	-5.0617	-3.30219	-5.44828	-5.95692	-5.11369	-6.95542	-2.0998	-2.01848	-3.50411	-4.6587	-5.10057	-3.35533	-4.3115	-2.39481	-2.35334	-12.2202	-4.0174	-7.69879	-4.45038	-5.26304	-6.04855	-5.97754	-4.36679	-3.23194	-6.69987	-7.32345	-8.20445	-5.9764	-4.53643	-5.02263	-4.96427	-5.80619	-5.21368	-4.42925	-1.76536	-3.9272	-6.04351	-2.52342	-2.35548
Frank_CL.17.B.P	B	Palatinate	FkCL	PN Clones	s17	PN CCC	-6.08241	-10.7598	-6.09846	-7.9009	-6.49422	-3.76109	-6.03636	-5.45167	-6.19569	-9.12565	-2.13337	-2.08842	-3.62933	-4.58338	-5.47507	-4.37222	-4.78151	-2.59551	-2.96352	-13.6288	-4.10059	-9.0203	-4.78927	-5.2841	-6.78448	-6.32286	-4.38248	-3.76754	-6.52834	-7.42167	-8.40773	-5.91898	-4.38943	-5.54006	-4.8393	-6.27818	-6.01899	-5.37552	-1.86659	-4.84852	-6.00367	-2.80826	-2.45205
Frank_CL.17.C.P	C	Palatinate	FkCL	PN Clones	s17	PN CCC	-5.58714	-10.0429	-5.67902	-6.90003	-5.49395	-2.68104	-6.51176	-4.85728	-5.17526	-7.03091	-2.5781	-1.92456	-3.52532	-4.21417	-4.73193	-3.8665	-4.66911	-1.53535	-2.20898	-10.6769	-4.04544	-7.01969	-3.1505	-5.75099	-6.54208	-5.55044	-4.03133	-3.65241	-6.14427	-6.66589	-7.57972	-6.10518	-3.9526	-4.65994	-4.37098	-5.84491	-6.85632	-6.05134	-2.05084	-5.46571	-6.16567	-1.82377	-2.9693
Gm_1_86.16.A.P	A	Palatinate	Gm1-86	PN Clones	s16	PN LCC	-5.74928	-9.87726	-5.08468	-8.13176	-6.00976	-3.35227	-7.23137	-3.87934	-5.22442	-10.435	-3.618	-3.0529	-4.42332	-5.53565	-6.23181	-6.32512	-4.73783	-1.78056	-3.80063	-9.66911	-3.72117	-9.49939	-4.66785	-6.46865	-5.33729	-5.61469	-5.23094	-3.00145	-5.66158	-5.97814	-5.86469	-5.38805	-2.99268	-4.7228	-5.31508	-5.61578	-5.99202	-5.57896	-1.85754	-4.36171	-6.96478	-2.58555	-2.59977
Gm_1_86.16.B.P	B	Palatinate	Gm1-86	PN Clones	s16	PN LCC	-5.85767	-10.3494	-5.81916	-8.0783	-5.99447	-3.96715	-8.54383	-4.20574	-5.79594	-9.52728	-4.30343	-3.20519	-3.97749	-5.82971	-6.02142	-6.67151	-6.08535	-2.96842	-3.35851	-9.77605	-3.47407	-7.40356	-4.81836	-6.71016	-5.22404	-5.69543	-5.2059	-3.39686	-5.62157	-7.40177	-6.64578	-5.82739	-3.48006	-5.42792	-5.24987	-6.80489	-5.41739	-5.03412	-1.85516	-3.6953	-7.52217	-2.76517	-2.60676
Gm_1_86.16.C.P	C	Palatinate	Gm1-86	PN Clones	s16	PN LCC	-5.7043	-9.91807	-5.40664	-8.03274	-6.16587	-3.46321	-10.3694	-4.05246	-5.34238	-9.3719	-4.21728	-3.08538	-4.28588	-5.53621	-6.23965	-5.95842	-5.76272	-2.16563	-2.80674	-11.0833	-3.51634	-7.65438	-3.87981	-7.71981	-5.46798	-5.9676	-5.40774	-3.5084	-6.03041	-8.32012	-7.4822	-5.79656	-3.21471	-5.12475	-5.29825	-6.45714	-5.20136	-4.74479	-1.78021	-4.39272	-7.50703	-2.86755	-2.6971
Gm_1_86.17.A.P	A	Palatinate	Gm1-86	PN Clones	s17	PN LCC	-6.00588	-10.554	-4.99966	-8.00155	-5.70017	-2.86097	-5.87908	-4.2082	-5.22532	-6.94472	-2.22709	-2.05282	-4.06941	-4.99328	-5.48611	-2.85436	-4.33217	-1.40983	-2.17949	-11.6217	-3.88918	-6.71164	-4.48925	-5.84272	-5.28938	-5.50282	-4.35667	-3.51446	-5.9386	-6.61712	-7.27324	-6.09144	-3.87486	-4.53959	-4.9964	-6.00011	-5.51311	-4.89435	-2.1755	-4.2238	-6.80945	-2.0496	-2.71393
Gm_1_86.17.B.P	B	Palatinate	Gm1-86	PN Clones	s17	PN LCC	-5.7718	-9.33593	-4.6065	-7.40767	-4.371	-2.40958	-8.32169	-3.23849	-4.92275	-6.94336	-3.70036	-2.41854	-3.58322	-4.69281	-4.98459	-4.42193	-5.34708	-0.731444	-1.69998	-9.43634	-4.03914	-7.2245	-3.34908	-6.94309	-5.55375	-4.98701	-4.62144	-3.86354	-5.64851	-7.71554	-7.57868	-6.46006	-3.45992	-3.90419	-4.57687	-5.95579	-6.24184	-5.58377	-2.59499	-5.50501	-7.97055	-1.63935	-3.89032
Gm_1_86.17.C.P	C	Palatinate	Gm1-86	PN Clones	s17	PN LCC	-5.74305	-9.99584	-5.11603	-7.28042	-4.80862	-2.37982	-7.29985	-3.1999	-5.21771	-7.14772	-3.52418	-2.29732	-4.25992	-5.01627	-5.61171	-3.84831	-5.00978	-0.624448	-2.2327	-9.60378	-3.98876	-6.63647	-3.30198	-6.30512	-6.14177	-5.15563	-4.51601	-3.69998	-5.82907	-6.02245	-6.97539	-5.89592	-3.14018	-4.21862	-4.28247	-6.22186	-5.86987	-5.11235	-2.58051	-5.68783	-7.61626	-0.835189	-3.42936
Prosecco_3.16.A.P	A	Palatinate	PRO	OIV204 reference	s16	OIV204 LCC	-5.94406	-7.23351	-4.71252	-8.36786	-5.18508	-2.93752	-6.81255	-4.68959	-6.11368	-6.43869	-4.05167	-3.2135	-5.21408	-5.44939	-6.7703	-5.14017	-5.36644	-1.25133	-3.60825	-5.41786	-4.38859	-10.6831	-3.23064	-5.24904	-5.03513	-7.42557	-5.35738	-2.90408	-7.3999	-5.92896	-6.44077	-6.00004	-3.23259	-2.60098	-4.6994	-8.01901	-6.90668	-5.51671	-10.3796	-4.29272	-7.6345	-2.13955	-2.22569
Prosecco_3.16.B.P	B	Palatinate	PRO	OIV204 reference	s16	OIV204 LCC	-5.6898	-6.83661	-4.6669	-8.00955	-5.31956	-2.45759	-7.19235	-4.19407	-5.80985	-8.48501	-4.59897	-3.12578	-5.22155	-5.12393	-6.38111	-5.50004	-5.24786	-0.653025	-3.19851	-5.35829	-4.25976	-12.4267	-3.6992	-5.3375	-5.4979	-7.13608	-5.47624	-3.58786	-7.97246	-5.38287	-6.20156	-6.0161	-2.51316	-2.31084	-4.54705	-7.64963	-8.23679	-6.8263	-10.6492	-6.49823	-7.31365	-1.49969	-2.84361
Prosecco_3.16.C.P	C	Palatinate	PRO	OIV204 reference	s16	OIV204 LCC	-6.08426	-7.25923	-4.91561	-7.95613	-5.3544	-2.76537	-7.1362	-4.67315	-6.05574	-7.6101	-4.14863	-3.16589	-5.27024	-5.27314	-6.67514	-4.3845	-4.9305	-1.26328	-3.44595	-5.57491	-4.53341	-11.2487	-2.84705	-5.20268	-5.42265	-7.5763	-5.29458	-3.11526	-8.0121	-6.0442	-6.58495	-5.82657	-3.12231	-2.50727	-4.78977	-8.2389	-6.26644	-4.88112	-10.7546	-4.53716	-7.18837	-1.89798	-2.28825
Prosecco_3.17.A.P	A	Palatinate	PRO	OIV204 reference	s17	OIV204 LCC	-6.09223	-7.34903	-4.72353	-7.13456	-3.71527	-2.4373	-6.26307	-3.19622	-5.85093	-7.64171	-3.84247	-3.01341	-4.8263	-4.51382	-6.76572	-4.6318	-4.81338	-0.818047	-1.81149	-5.3289	-4.06972	-10.9334	-3.42808	-5.07505	-6.10588	-6.83861	-4.67888	-3.52098	-7.3068	-4.8869	-6.39399	-6.34301	-2.77713	-2.56811	-4.09112	-6.90409	-6.51445	-5.11913	-10.4998	-5.88195	-8.41949	-0.793267	-2.35156
Prosecco_3.17.B.P	B	Palatinate	PRO	OIV204 reference	s17	OIV204 LCC	-6.19974	-7.0749	-5.24441	-7.15104	-4.48651	-2.60248	-6.29553	-3.50313	-6.16739	-6.37921	-2.98991	-2.56364	-4.31931	-4.06348	-6.59441	-3.92073	-3.9373	-1.04646	-1.94566	-6.479	-4.11546	-12.738	-3.74757	-5.0372	-5.46724	-7.22742	-4.55293	-3.66445	-8.33406	-5.23068	-6.60363	-5.69298	-2.90892	-2.9577	-4.15165	-7.376	-5.06516	-3.48903	-10.7453	-6.01917	-7.56729	-0.603878	-1.94426
Prosecco_3.17.C.P	C	Palatinate	PRO	OIV204 reference	s17	OIV204 LCC	-6.36206	-7.9932	-5.31147	-7.30317	-4.89709	-2.73642	-6.421	-3.65589	-6.39286	-8.52567	-3.14002	-2.58208	-5.13309	-4.46832	-6.69776	-4.70351	-4.49948	-1.26415	-0.772484	-8.0674	-4.23961	-11.1363	-4.16558	-5.51333	-5.9059	-7.31137	-4.65221	-3.70252	-7.64918	-5.14538	-6.95658	-5.61757	-2.63644	-3.00772	-4.39394	-6.92016	-6.04774	-4.72879	-10.8882	-6.0323	-7.64658	-1.22256	-2.66356
UVA_Rara_1.16.A.P	A	Palatinate	UVA	OIV204 reference	s16	OIV204 LCC	-6.03053	-8.01402	-5.53832	-6.9657	-5.80693	-3.29371	-7.04212	-4.53113	-5.96659	-6.68482	-2.90604	-2.78349	-4.34407	-4.82159	-5.49376	-5.71451	-5.14612	-2.02541	-3.45751	-5.87977	-3.80594	-9.02872	-3.10887	-5.60336	-4.89393	-4.97118	-5.2179	-4.78263	-5.44938	-6.58406	-6.80393	-6.12768	-3.84232	-4.29766	-5.12193	-8.33562	-4.26584	-2.8755	-1.65212	-4.87932	-7.18512	-1.91551	-2.90158
UVA_Rara_1.16.B.P	B	Palatinate	UVA	OIV204 reference	s16	OIV204 LCC	-6.43921	-7.53782	-5.13636	-6.55417	-5.19275	-2.66327	-7.3743	-3.55782	-5.81268	-7.11505	-3.73629	-2.74961	-5.1934	-5.41399	-6.36522	-4.05028	-3.94211	-1.46507	-3.30209	-5.88754	-4.26112	-10.769	-3.06132	-5.62373	-5.75117	-4.58572	-5.20584	-4.76539	-6.32028	-5.82313	-7.0295	-5.65041	-3.274	-3.90259	-4.97787	-7.0818	-5.58478	-4.00144	-1.78477	-4.72512	-7.13632	-1.68492	-3.49284
UVA_Rara_1.16.C.P	C	Palatinate	UVA	OIV204 reference	s16	OIV204 LCC	-6.5353	-8.06594	-5.75574	-6.73289	-7.33061	-3.58416	-6.44523	-4.74453	-6.40728	-7.60964	-2.26867	-2.40352	-4.64891	-5.29181	-6.28985	-4.04205	-4.78344	-2.92743	-4.23738	-7.90345	-3.56381	-9.46172	-3.39464	-5.19257	-5.29378	-5.41587	-4.63961	-5.3513	-6.28256	-7.07017	-7.60729	-6.10327	-4.39093	-4.52756	-5.14761	-8.70043	-3.3698	-1.93299	-1.53288	-3.56911	-6.67754	-2.7631	-3.1671
UVA_Rara_1.17.A.P	A	Palatinate	UVA	OIV204 reference	s17	OIV204 LCC	-6.68815	-7.73621	-5.36009	-6.44693	-4.95321	-2.92411	-6.27094	-3.32409	-5.93295	-6.1115	-2.59396	-2.26281	-4.38675	-5.01577	-5.92209	-4.62891	-4.08022	-1.50845	-1.44031	-6.60616	-4.48463	-9.16349	-3.01509	-5.10886	-5.71982	-4.5291	-4.68147	-4.72432	-7.68492	-6.03399	-7.8297	-6.30815	-4.06821	-3.96628	-5.09921	-7.55724	-5.32077	-3.83703	-1.89781	-5.24808	-7.98435	-0.920081	-3.26088
UVA_Rara_1.17.B.P	B	Palatinate	UVA	OIV204 reference	s17	OIV204 LCC	-7.39679	-7.59592	-5.67523	-6.4238	-4.94174	-2.82158	-7.07174	-3.15312	-6.14236	-7.30707	-3.39134	-2.90227	-4.47103	-4.86715	-5.73577	-6.04033	-4.11514	-1.53645	-2.13243	-7.64196	-4.35669	-9.86256	-3.54947	-5.56193	-6.56296	-5.15606	-5.66271	-5.06027	-7.72698	-6.13061	-7.45364	-7.00892	-3.76762	-3.99396	-5.46637	-8.1302	-5.99656	-4.30385	-1.67354	-5.71752	-8.51277	-0.575601	-2.87875
UVA_Rara_1.17.C.P	C	Palatinate	UVA	OIV204 reference	s17	OIV204 LCC	-6.67657	-7.16454	-4.91395	-7.58618	-5.27024	-2.94527	-7.2938	-3.22915	-6.18606	-7.59013	-3.09414	-2.7081	-5.28681	-6.23061	-6.71599	-4.82787	-4.59538	-2.00744	-1.18383	-7.31677	-4.45246	-8.44789	-3.89173	-6.24435	-5.36568	-4.74294	-5.48451	-5.23636	-8.22016	-5.56197	-8.04773	-5.86344	-3.09559	-3.59046	-5.54822	-7.52093	-6.15041	-4.8077	-1.60777	-5.34477	-8.04146	-1.74522	-4.15163
We_M_171.16.A.P	A	Palatinate	WeM171	PN Clones	s16	PN LCC	-5.44652	-9.55057	-4.9678	-8.26357	-6.14868	-2.97009	-7.95665	-4.50881	-5.88378	-9.86239	-3.47268	-2.7334	-3.96343	-4.95987	-5.58186	-6.03859	-5.50371	-1.61541	-2.40528	-9.8464	-3.71599	-5.86886	-3.51416	-6.71501	-5.4432	-5.77251	-4.76885	-2.38929	-5.48219	-6.92324	-6.81026	-5.88167	-3.41788	-4.57882	-5.02439	-6.00233	-6.33049	-5.79264	-1.54701	-4.46508	-6.9436	-2.87658	-2.80388
We_M_171.16.B.P	B	Palatinate	WeM171	PN Clones	s16	PN LCC	-5.72922	-9.50553	-5.91308	-8.16661	-6.3824	-3.64993	-7.27618	-4.58137	-5.72351	-9.87892	-3.02487	-2.67092	-3.77813	-5.11348	-5.83033	-6.59615	-5.21564	-2.47318	-4.22668	-9.31823	-3.79913	-7.81782	-3.3755	-6.28425	-5.90606	-6.13891	-4.90648	-3.12143	-5.82566	-6.85799	-6.34408	-5.47725	-3.9351	-5.30447	-5.07362	-6.65208	-6.09581	-5.64464	-1.50148	-4.19708	-7.04918	-2.71048	-2.08079
We_M_171.16.C.P	C	Palatinate	WeM171	PN Clones	s16	PN LCC	-5.47584	-10.0323	-5.90988	-8.42868	-6.4528	-3.71711	-8.16025	-4.72965	-5.30942	-8.97542	-3.13903	-2.31868	-3.75021	-5.41624	-6.27781	-3.4709	-4.03469	-2.44356	-4.70367	-10.5453	-3.88961	-5.46501	-2.37729	-6.81026	-5.8689	-6.30495	-4.73501	-2.89003	-5.96706	-7.95272	-7.55887	-4.90614	-3.91564	-5.45476	-5.1577	-6.65217	-5.6203	-5.17608	-1.28231	-4.15755	-6.13251	-2.7242	-2.2616
We_M_171.17.A.P	A	Palatinate	WeM171	PN Clones	s17	PN LCC	-5.92582	-10.9295	-5.49771	-7.81952	-5.23726	-3.06674	-6.28904	-3.86667	-5.52302	-8.65821	-2.90974	-2.40814	-4.17409	-4.92561	-5.40591	-4.5357	-5.2323	-1.84276	-2.22545	-10.3366	-3.93735	-8.29827	-3.30818	-6.30397	-6.2765	-5.64014	-4.63367	-4.15127	-7.21922	-5.9129	-6.92512	-6.00271	-3.5231	-4.91326	-4.38785	-5.85349	-6.62618	-6.31967	-1.99448	-5.76417	-7.32362	-2.07653	-3.32162
We_M_171.17.B.P	B	Palatinate	WeM171	PN Clones	s17	PN LCC	-5.48489	-10.9819	-5.04462	-8.01058	-5.28979	-3.13396	-5.57212	-4.26569	-5.35511	-6.90033	-2.38948	-1.90156	-3.89324	-4.6151	-4.61296	-3.7659	-4.72646	-1.79111	-3.16094	-9.551	-3.88927	-7.31255	-2.61529	-5.84534	-6.23975	-5.65721	-4.60971	-4.27525	-6.95493	-5.88366	-6.77943	-5.94711	-3.66735	-4.49814	-4.11666	-6.22906	-5.98872	-5.31687	-1.66663	-4.74333	-6.19238	-1.76994	-2.39723
We_M_171.17.C.P	C	Palatinate	WeM171	PN Clones	s17	PN LCC	-5.54153	-10.6769	-5.22387	-8.0039	-4.45887	-2.79596	-5.6211	-4.40944	-5.16523	-6.42576	-2.59814	-1.93722	-3.42335	-4.83112	-4.91015	-2.81891	-4.64603	-1.78652	-2.13879	-8.77613	-4.01548	-5.9795	-3.48526	-5.53453	-5.35201	-5.67255	-4.30393	-3.67111	-7.31866	-6.20806	-7.30402	-6.2364	-3.99668	-4.63233	-4.44005	-6.10277	-4.54904	-3.74968	-1.91735	-4.04749	-6.63492	-2.01047	-2.14993
#194.16.A.P	A	Palatinate	#194	Interspecific cross	s16	PEDmin	-6.25614	-8.48058	-4.2613	-7.91886	-5.62971	-2.67785	-6.06302	-4.67333	-5.026	-7.09398	-4.95283	-3.42862	-5.35188	-6.87659	-6.24019	-6.12042	-5.33249	-0.955624	-1.4453	-11.4188	-5.23509	-7.40776	-5.69127	-5.73297	-4.84962	-5.39945	-5.08552	-4.54323	-11.1562	-5.29496	-7.76106	-7.06206	-2.96846	-2.12925	-4.76593	-8.70869	-4.9914	-3.58891	-10.4081	-4.86018	-4.90525	-2.35247	-1.64022
#194.16.B.P	B	Palatinate	#194	Interspecific cross	s16	PEDmin	-6.2295	-7.96464	-4.2592	-8.14915	-5.77851	-2.42162	-6.20334	-4.44031	-5.03495	-7.92083	-4.7217	-3.39435	-5.45003	-6.58622	-6.58555	-5.19382	-4.99561	-1.16397	-0.923564	-10.5505	-5.47347	-7.04867	-5.76686	-5.39821	-5.01734	-5.30388	-5.03486	-4.44882	-10.7215	-5.06387	-8.09999	-6.56968	-2.64897	-1.9966	-4.67814	-8.01899	-5.91314	-4.52886	-9.75816	-4.99354	-6.03908	-2.32074	-1.85391
#194.16.C.P	C	Palatinate	#194	Interspecific cross	s16	PEDmin	-6.20868	-8.53205	-4.32054	-7.78158	-5.61036	-2.57477	-5.93246	-4.72916	-5.23383	-7.30702	-4.54732	-3.40742	-5.18052	-6.64182	-6.05978	-7.24768	-5.93462	-0.91229	-0.929014	-10.372	-5.46607	-8.16155	-5.97789	-5.21022	-4.79286	-5.23157	-4.94725	-4.383	-10.6505	-5.14678	-7.26106	-7.20494	-3.04367	-2.05867	-4.78495	-8.77118	-5.49563	-4.1129	-9.94262	-4.72723	-5.92362	-2.44122	-1.6333
#194.17.A.P	A	Palatinate	#194	Interspecific cross	s17	PEDmin	-5.87197	-8.23705	-4.13458	-8.23683	-5.18744	-2.72822	-5.74439	-3.61871	-5.78531	-7.58289	-4.66784	-3.12554	-4.47162	-6.72827	-5.48582	-6.26993	-5.31638	-1.04039	-2.63505	-9.54312	-5.08674	-8.91551	-6.30367	-5.41135	-4.51579	-5.70489	-4.78954	-5.65832	-9.96529	-5.2675	-8.33098	-7.27789	-2.62195	-2.14212	-4.52556	-8.66992	-5.67192	-4.48159	-10.2103	-4.28169	-7.31072	-2.34173	-0.633034
#194.17.B.P	B	Palatinate	#194	Interspecific cross	s17	PEDmin	-5.78399	-7.90967	-4.10849	-7.93839	-4.91539	-2.56138	-5.53456	-3.54825	-5.39869	-7.57995	-4.10332	-2.68544	-4.67701	-6.25408	-5.30679	-4.69425	-4.70344	-0.983436	-1.54238	-10.7877	-4.82374	-6.97338	-6.0014	-5.02567	-4.77597	-5.5527	-4.44767	-4.94662	-10.6459	-4.8599	-8.49441	-6.46597	-2.68765	-2.44281	-4.00095	-7.90436	-5.29309	-3.95263	-9.822	-4.55418	-6.41478	-2.10299	-0.634026
#194.17.C.P	C	Palatinate	#194	Interspecific cross	s17	PEDmin	-5.95897	-8.235	-4.39954	-8.2738	-5.6429	-3.1576	-5.19856	-3.78105	-6.09151	-6.89163	-4.22115	-2.6362	-3.96922	-6.02594	-5.25219	-5.71089	-5.40988	-1.67001	-2.3832	-9.98096	-4.9278	-8.15103	-5.98268	-5.0771	-4.60555	-5.89369	-4.27654	-5.48904	-9.7059	-5.29275	-8.59008	-7.20434	-3.21201	-2.43646	-4.30357	-8.38952	-4.12525	-2.84117	-9.37033	-4.13978	-7.14795	-2.68724	-0.570686
#212.16.A.P	A	Palatinate	#212	Interspecific cross	s16	PEDmax	-6.08903	-8.40202	-4.97738	-7.57275	-4.0335	-2.51587	-6.62566	-3.97289	-4.9021	-7.95429	-5.77712	-3.17524	-5.00822	-4.08523	-6.08138	-8.57241	-5.13713	-1.37703	-1.8777	-8.30382	-5.05699	-8.57929	-4.13509	-5.76798	-5.0711	-5.22209	-5.34756	-4.56534	-5.67744	-5.56136	-7.78443	-5.93396	-3.41099	-3.62015	-4.2631	-8.62038	-5.25139	-3.82797	-10.361	-5.42324	-5.72928	-1.99498	-3.04609
#212.16.B.P	B	Palatinate	#212	Interspecific cross	s16	PEDmax	-6.0326	-7.90781	-4.83023	-7.57811	-4.17395	-2.26393	-6.74916	-3.67343	-5.3339	-8.75552	-6.11776	-3.5377	-5.21313	-4.30686	-5.64486	-8.16118	-5.55397	-1.09125	-1.04987	-8.68183	-5.32871	-9.47874	-4.97718	-5.70914	-5.13931	-4.8104	-5.3338	-4.59755	-6.17057	-5.06113	-7.51544	-6.281	-3.10733	-3.48692	-4.46879	-8.18145	-7.91958	-6.33006	-10.093	-6.46064	-7.10322	-1.89011	-3.41109
#212.16.C.P	C	Palatinate	#212	Interspecific cross	s16	PEDmax	-6.24871	-8.19917	-5.04192	-7.57481	-4.35205	-2.19247	-6.68194	-3.63459	-5.40751	-9.19566	-5.76785	-3.48916	-5.28594	-4.49823	-6.23362	-7.87086	-5.35856	-1.19353	-0.871731	-9.81176	-5.69376	-8.8675	-4.93265	-6.04026	-5.09193	-4.8089	-5.27332	-4.55313	-6.60302	-5.05668	-7.95178	-5.84137	-3.06748	-3.69535	-4.39062	-8.60412	-7.03079	-5.45486	-9.7496	-6.125	-6.10047	-1.98809	-3.22582
#212.17.A.P	A	Palatinate	#212	Interspecific cross	s17	PEDmax	-6.158	-7.72541	-4.30728	-7.62303	-3.96827	-2.26366	-6.94481	-3.70579	-5.56642	-8.13996	-5.83412	-3.03953	-5.05901	-4.42402	-6.05109	-7.22088	-5.76178	-0.998597	-1.45069	-8.84697	-5.11632	-9.58009	-4.34378	-5.96471	-5.30647	-5.0705	-5.15761	-4.82605	-6.70249	-4.83781	-7.92732	-5.81409	-2.92035	-3.10132	-4.30911	-8.07356	-8.03802	-6.79632	-9.47478	-6.53517	-7.14026	-2.06581	-3.67953
#212.17.C.P	C	Palatinate	#212	Interspecific cross	s17	PEDmax	-6.36953	-8.20905	-4.8882	-7.64413	-4.9044	-2.97609	-6.60953	-3.6804	-5.48461	-8.07553	-4.71103	-2.40278	-4.30405	-4.0416	-5.72214	-5.91804	-5.64896	-1.69342	-1.38474	-11.0929	-5.18526	-8.74967	-3.91981	-5.44597	-6.01519	-5.31351	-4.74177	-4.24834	-7.07642	-5.42029	-8.45365	-5.66931	-3.74289	-3.56198	-4.15803	-8.6869	-6.43475	-5.11665	-9.2114	-5.56737	-6.43349	-2.08481	-2.81475
#294.16.A.P	A	Palatinate	#294	Interspecific cross	s16	PEDmax	-6.53634	-9.15368	-6.09273	-7.60004	-5.42794	-2.75907	-5.7122	-3.4882	-5.74124	-5.0112	-3.01411	-2.80562	-4.22435	-4.87751	-5.39729	-7.26564	-4.88274	-2.13335	-1.17055	-12.4874	-6.0124	-10.3301	-5.25335	-5.90515	-6.05127	-8.61775	-4.76711	-5.18971	-7.70401	-6.40997	-8.48936	-6.16399	-4.43188	-3.62999	-4.36753	-8.87794	-4.53935	-3.05704	-11.3185	-5.88932	-5.9268	-1.84854	-2.71998
#294.16.B.P	B	Palatinate	#294	Interspecific cross	s16	PEDmax	-6.39486	-8.06129	-5.15047	-6.9929	-5.42862	-2.41684	-5.43278	-3.14588	-5.46679	-8.76801	-2.99818	-3.19049	-4.74068	-5.12768	-5.35734	-8.8243	-5.159	-1.41488	-0.859398	-11.5578	-5.53333	-8.94954	-5.51287	-5.32874	-5.6788	-8.14339	-4.90702	-4.67979	-7.92827	-5.62406	-7.67022	-6.34025	-3.71429	-2.96435	-4.36414	-8.2577	-5.71298	-4.13809	-11.6064	-5.79709	-6.14362	-1.93365	-2.15664
#294.16.C.P	C	Palatinate	#294	Interspecific cross	s16	PEDmax	-6.60919	-7.85009	-5.57387	-7.42985	-5.21446	-2.86099	-5.92331	-3.31677	-5.33884	-7.62631	-3.26229	-3.07711	-5.17809	-5.42522	-5.57714	-6.86348	-5.61787	-2.12672	-0.92275	-12.6814	-5.82428	-11.2756	-5.01233	-6.15904	-6.14344	-8.31118	-5.17837	-4.98965	-7.99973	-5.78644	-8.00719	-6.16775	-3.67095	-3.42633	-4.73262	-8.56212	-5.46477	-4.0834	-11.0089	-5.57022	-6.40211	-2.08152	-2.96747
#294.17.A.P	A	Palatinate	#294	Interspecific cross	s17	PEDmax	-6.56951	-8.58816	-5.27633	-7.13926	-4.12174	-2.85236	-4.90413	-3.23957	-5.53729	-8.39672	-2.07816	-2.63374	-4.34646	-6.49587	-5.86697	-6.06677	-3.08974	-2.07519	-1.96682	-11.1548	-4.846	-10.2561	-6.83513	-5.69553	-6.11159	-7.77362	-4.45705	-4.75429	-7.38003	-5.73728	-7.5587	-5.72014	-4.21711	-2.76352	-4.48109	-7.36895	-4.06261	-2.70661	-11.1498	-4.60587	-6.21185	-2.19309	-0.602134
#294.17.B.P	B	Palatinate	#294	Interspecific cross	s17	PEDmax	-6.08586	-8.82948	-4.92884	-7.39649	-3.31448	-2.77815	-5.45397	-3.4916	-5.6275	-8.55732	-3.05345	-3.22911	-4.38304	-5.50826	-5.51693	-7.66126	-4.96884	-1.6388	-2.27452	-10.9421	-5.40456	-10.3708	-5.62308	-6.26143	-6.31458	-8.41834	-5.03616	-4.97148	-6.98917	-5.6491	-8.03508	-6.653	-3.80412	-2.62855	-4.3621	-7.71378	-4.37231	-3.09492	-11.8094	-5.21171	-7.05553	-2.08882	-1.43912
#294.17.C.P	C	Palatinate	#294	Interspecific cross	s17	PEDmax	-6.62418	-9.11466	-5.65548	-7.49267	-4.38087	-3.8507	-4.66898	-4.06126	-6.39488	-8.24009	-1.70527	-2.32896	-4.36212	-6.24221	-5.87058	-5.44253	-2.77696	-3.21114	-2.60413	-11.9817	-4.66842	-10.1718	-7.27531	-6.04404	-6.40217	-8.70868	-4.19057	-5.01528	-7.94306	-6.70589	-8.34188	-5.62999	-5.15035	-3.31633	-4.44743	-8.20234	-3.95243	-2.81874	-11.4402	-4.23184	-6.58563	-3.044	-0.123299
#354.16.A.P	A	Palatinate	#354	Interspecific cross	s16	PEDmax	-6.44193	-9.28342	-4.99869	-6.62484	-4.23357	-2.61656	-6.68981	-3.93669	-4.96733	-8.5082	-3.41017	-3.29652	-5.61296	-5.74784	-5.97715	-7.1865	-4.18325	-1.53932	-1.6969	-9.05924	-5.61788	-8.94133	-6.23763	-6.88856	-5.64292	-8.05558	-5.29687	-4.07863	-8.75646	-6.24712	-8.57961	-6.16144	-3.68273	-2.97614	-4.36008	-9.01434	-5.18037	-3.70704	-9.1864	-5.36649	-6.05541	-1.70066	-2.44659
#354.16.B.P	B	Palatinate	#354	Interspecific cross	s16	PEDmax	-6.27664	-8.031	-5.03662	-6.67643	-4.12871	-2.32756	-6.43155	-3.93521	-4.91556	-8.39539	-3.07613	-3.16098	-5.35877	-5.57979	-5.80341	-6.67574	-4.00726	-1.39736	-1.52331	-8.52281	-5.63743	-8.33045	-6.12683	-6.13219	-5.43245	-7.64883	-5.15467	-3.82945	-8.48773	-5.92522	-7.84352	-5.8886	-3.56417	-2.98953	-4.28856	-8.3362	-5.12784	-3.61534	-9.89389	-5.2104	-5.73905	-1.55563	-2.31933
#354.16.C.P	C	Palatinate	#354	Interspecific cross	s16	PEDmax	-6.48341	-8.84881	-5.32229	-6.57347	-4.22671	-2.76514	-6.33606	-4.04341	-5.19035	-7.98846	-3.35461	-3.31764	-5.28237	-5.70825	-6.0962	-7.34858	-5.69974	-2.56971	-1.64789	-8.08522	-6.10357	-8.15856	-5.78409	-6.44647	-5.50543	-7.65008	-5.40612	-4.04892	-9.02227	-6.2226	-8.28635	-6.38036	-3.67172	-3.13907	-4.53743	-9.29128	-4.41514	-2.75784	-9.11489	-5.02668	-5.94163	-1.76616	-2.51616
#354.17.B.P	B	Palatinate	#354	Interspecific cross	s17	PEDmax	-6.77179	-8.16839	-4.31849	-6.77777	-3.79962	-1.75172	-7.39139	-3.32294	-4.91903	-8.54571	-4.0286	-3.54058	-6.06507	-7.0222	-6.57202	-7.03436	-5.51834	-0.684587	-1.32226	-9.51257	-5.79548	-6.68522	-7.19398	-7.33544	-5.4192	-7.54773	-5.49866	-3.65924	-8.15192	-5.44022	-8.73096	-6.54149	-3.25985	-1.85634	-4.44623	-7.83326	-7.98674	-6.35491	-9.2313	-6.08907	-6.57988	-1.64752	-3.17875
#354.17.C.P	C	Palatinate	#354	Interspecific cross	s17	PEDmax	-6.32518	-7.40665	-4.12753	-6.63378	-3.96973	-1.66672	-7.05616	-3.02982	-4.80054	-8.66363	-3.98158	-3.34359	-5.68775	-6.87561	-6.4046	-6.62093	-5.37149	-0.472314	-1.47252	-8.41137	-5.37574	-6.47426	-6.88371	-6.87474	-5.14262	-7.4795	-5.55724	-3.71539	-7.97048	-5.24273	-7.99344	-6.51898	-3.1418	-1.74334	-4.27207	-7.60936	-7.17921	-5.88538	-9.68531	-5.5197	-6.35422	-1.70955	-2.93355
#380.16.A.P	A	Palatinate	#380	Interspecific cross	s16	PEDmax	-6.40845	-8.61168	-5.64999	-6.22486	-5.82551	-2.75957	-5.67349	-4.34383	-5.05054	-7.54215	-2.5721	-2.89908	-4.71802	-4.07718	-5.69657	-5.15859	-4.53841	-2.22627	-1.2514	-11.168	-5.41254	-6.88813	-4.71708	-6.12966	-5.40365	-8.12368	-5.07542	-4.4876	-6.3995	-6.0886	-8.2345	-6.22352	-4.74314	-4.14044	-4.91208	-8.77606	-4.39172	-2.93171	-8.87517	-4.34973	-4.2422	-2.54733	-1.7576
#380.16.B.P	B	Palatinate	#380	Interspecific cross	s16	PEDmax	-6.53377	-8.45092	-5.2983	-6.48078	-5.76551	-2.77466	-6.13806	-4.08388	-5.04993	-6.80906	-2.81078	-2.85806	-4.80799	-4.31881	-5.96609	-5.78705	-4.29891	-2.16694	-1.51579	-11.5603	-5.49185	-6.0588	-4.99698	-6.82414	-5.25363	-8.0575	-5.05003	-4.01137	-6.0417	-5.82594	-8.45808	-5.77495	-4.13737	-4.01914	-4.79234	-8.75329	-4.21589	-2.74278	-9.30296	-4.53425	-3.96611	-2.3753	-1.78187
#380.16.C.P	C	Palatinate	#380	Interspecific cross	s16	PEDmax	-6.67831	-8.50765	-5.49419	-6.39566	-6.22039	-2.66681	-5.86891	-4.20332	-5.60538	-7.1177	-2.44303	-2.72594	-4.58752	-4.05354	-5.91142	-5.74839	-4.2142	-2.26064	-1.72814	-11.2344	-5.30386	-6.05523	-5.47144	-6.56247	-4.96638	-8.57677	-5.05575	-3.90943	-6.24342	-6.08149	-8.71121	-6.02034	-4.62035	-4.1452	-4.97319	-9.19546	-3.93825	-2.48669	-9.34461	-4.29622	-4.05135	-2.93392	-1.41187
#380.17.A.P	A	Palatinate	#380	Interspecific cross	s17	PEDmax	-6.58961	-10.3103	-5.72143	-7.04833	-3.41195	-3.17461	-4.80715	-4.64506	-6.0359	-6.89486	-1.96407	-2.31278	-4.294	-4.70992	-6.59234	-4.2924	-3.3583	-3.29073	-2.8387	-6.93642	-5.05661	-5.34866	-6.46791	-6.6874	-6.40618	-8.47164	-4.38187	-3.7414	-7.48034	-6.5782	-9.6801	-5.7496	-6.0117	-4.81793	-3.91599	-9.1944	-2.11091	-0.59534	-8.26216	-2.71831	-4.07512	-3.51152	0.725868
#380.17.B.P	B	Palatinate	#380	Interspecific cross	s17	PEDmax	-6.53822	-9.19967	-5.51354	-6.71072	-3.68223	-2.98193	-5.302	-4.24453	-5.61204	-7.22513	-2.26483	-2.80611	-4.67408	-4.50207	-6.03297	-5.19406	-3.62768	-2.3982	-2.84852	-7.05129	-4.92638	-6.16186	-6.22467	-6.40955	-5.68758	-8.16319	-4.77057	-4.42386	-6.70087	-6.03767	-8.23458	-5.92526	-4.91026	-4.28834	-4.25945	-8.45356	-2.72439	-1.3114	-9.10024	-2.99504	-4.80318	-2.8785	0.285407
#380.17.C.P	C	Palatinate	#380	Interspecific cross	s17	PEDmax	-6.22475	-8.4266	-4.72124	-6.36282	-3.84972	-2.55688	-5.51295	-3.85315	-5.05564	-7.23667	-2.82279	-2.91409	-4.39443	-4.30366	-5.72474	-5.4908	-4.22972	-1.99244	-2.37773	-6.83363	-4.69279	-7.32356	-5.38999	-6.0269	-5.06104	-7.828	-4.84092	-4.4517	-5.71763	-5.76804	-7.99271	-6.18081	-4.60382	-3.63572	-3.77177	-8.0616	-2.90146	-1.47049	-8.77206	-3.29407	-5.21619	-2.43278	-0.326383
#405.16.B.P	B	Palatinate	#405	Interspecific cross	s16	RLmax	-6.75608	-10.0088	-5.50203	-5.56977	-5.68943	-3.52449	-5.13231	-4.87041	-5.46935	-7.2322	-3.4074	-2.51669	-4.73507	-5.30074	-6.08156	-4.87939	-4.24865	-1.75518	-2.20349	-9.72281	-5.2483	-7.15274	-6.4698	-6.15046	-5.18634	-5.5404	-4.71754	-5.034	-6.33351	-5.87272	-8.09729	-5.43424	-4.40128	-3.98028	-5.24944	-9.42971	-2.58842	-1.31356	-11.6739	-5.32805	-4.55582	-2.21083	-1.18976
#405.16.C.P	C	Palatinate	#405	Interspecific cross	s16	RLmax	-7.14983	-12.3921	-6.24235	-5.67915	-7.11004	-3.77883	-4.90873	-5.61913	-6.49501	-7.22718	-3.20396	-2.25816	-3.89669	-5.55251	-6.34509	-4.11736	-4.94147	-2.76033	-2.17597	-16.479	-5.29922	-7.75479	-7.04575	-6.06502	-5.98379	-6.22916	-4.56175	-5.39661	-6.49399	-6.32525	-8.73881	-5.83624	-5.22093	-4.81194	-5.41208	-10.6257	-3.21648	-1.95971	-11.4998	-4.9942	-5.46581	-2.50685	-0.766309
#405.17.A.P	A	Palatinate	#405	Interspecific cross	s17	RLmax	-5.92495	-8.65232	-4.18978	-6.0621	-5.77139	-2.10822	-5.29625	-4.93501	-4.92938	-6.72813	-3.40393	-2.02179	-4.17365	-5.11914	-5.94317	-4.57459	-3.59104	-0.910135	-2.46633	-7.58293	-4.34526	-6.45741	-4.91858	-5.63848	-4.79086	-5.45647	-4.24515	-3.95248	-6.14983	-5.6477	-8.03699	-5.67687	-4.10634	-3.87298	-4.29761	-8.21423	-3.84968	-2.35166	-11.5922	-5.27449	-5.32808	-2.74916	-1.12656
#405.17.B.P	B	Palatinate	#405	Interspecific cross	s17	RLmax	-6.44318	-9.08364	-4.79413	-6.09441	-6.1245	-2.49158	-5.65243	-5.0058	-5.03306	-7.34366	-3.85161	-2.32603	-4.1578	-5.38637	-6.64577	-4.55284	-4.24056	-1.21705	-2.96055	-8.54896	-4.23605	-6.96791	-5.9218	-6.00409	-4.95173	-5.81604	-4.57875	-4.6201	-6.42483	-5.36098	-7.91937	-5.5933	-3.80021	-4.06118	-4.53872	-8.23251	-3.4538	-2.02821	-10.7158	-5.28125	-5.08461	-2.38201	-1.04134
#405.17.C.P	C	Palatinate	#405	Interspecific cross	s17	RLmax	-6.28005	-8.74351	-4.65924	-6.43097	-5.65933	-2.6926	-5.46657	-5.10302	-5.12661	-7.76556	-3.55769	-2.20249	-4.3356	-5.33057	-6.27902	-5.23503	-3.80241	-1.16778	-2.84596	-7.72845	-4.53683	-6.62742	-5.65555	-5.88558	-4.80254	-5.70877	-4.53146	-4.29558	-6.28016	-5.24741	-7.79033	-5.30268	-3.68429	-4.09439	-4.64364	-8.1266	-3.93995	-2.59308	-10.513	-4.83671	-5.34905	-2.46198	-0.436234
#484.16.A.P	A	Palatinate	#484	Interspecific cross	s16	RLmax	-6.02561	-9.14471	-6.17341	-7.65807	-6.19102	-3.49104	-4.83	-6.36715	-6.3537	-6.17338	-1.36777	-1.41359	-3.84773	-4.25343	-13.3855	-3.75981	-3.48933	-2.96181	-2.65742	-13.9492	-5.45515	-5.71089	-7.21607	-5.84273	-5.76409	-8.55694	-4.09519	-3.97504	-7.28164	-6.93739	-9.20621	-5.70642	-5.07179	-4.32907	-4.08992	-9.45875	-2.9347	-1.66015	-9.54904	-3.62995	-4.40677	-2.53378	-0.979389
#484.16.B.P	B	Palatinate	#484	Interspecific cross	s16	RLmax	-5.94741	-8.8762	-6.03565	-7.01147	-5.74155	-3.05011	-4.22357	-6.10213	-5.83425	-6.01396	-1.57554	-1.53789	-3.84175	-4.37768	-5.7688	-4.20442	-3.8119	-2.09865	-2.57207	-14.0342	-5.25088	-5.81893	-7.10387	-5.4782	-5.76325	-8.14029	-4.03532	-3.63001	-6.47485	-7.11158	-8.64008	-6.06176	-4.92716	-3.79868	-3.90857	-9.39623	-2.80539	-1.42322	-9.29857	-3.35993	-4.41368	-2.31742	-1.31894
#484.16.C.P	C	Palatinate	#484	Interspecific cross	s16	RLmax	-5.85748	-8.29039	-5.38916	-6.91098	-6.05307	-2.37084	-5.21621	-5.3923	-5.55529	-6.49128	-2.41612	-2.26805	-4.06463	-4.42092	-5.89207	-4.88528	-4.20438	-1.29881	-1.97311	-12.5713	-5.18194	-6.32413	-6.87976	-5.88026	-5.20809	-8.21624	-4.5446	-3.16567	-6.77215	-6.38703	-8.10118	-6.85907	-4.39853	-3.10845	-4.24575	-9.35925	-3.35877	-1.83399	-9.58128	-4.43801	-4.19849	-1.73641	-2.4329
#484.17.A.P	A	Palatinate	#484	Interspecific cross	s17	RLmax	-6.20177	-7.93341	-5.24843	-8.27535	-6.28027	-3.31506	-4.84457	-4.28055	-6.85627	-6.25548	-2.11946	-2.25029	-3.78887	-4.56448	-5.88444	-5.40132	-4.37835	-2.10857	-2.69326	-10.0319	-5.04928	-7.29228	-7.98522	-5.50066	-5.96629	-8.08599	-4.54494	-4.30028	-5.7556	-6.24884	-8.8099	-7.00867	-4.03854	-3.31473	-4.5997	-8.76712	-4.48233	-3.10983	-9.41346	-3.72837	-6.27822	-2.11354	-1.52914
#484.17.B.P	B	Palatinate	#484	Interspecific cross	s17	RLmax	-6.17924	-8.56	-5.34944	-8.28964	-6.06449	-3.55136	-4.71535	-4.84697	-6.92678	-7.12623	-1.93868	-2.07046	-3.65879	-4.86911	-6.14156	-3.85656	-3.51218	-2.9126	-2.87044	-10.3577	-5.1971	-5.94572	-7.70131	-5.61674	-5.99403	-8.10354	-4.25919	-4.54612	-5.94474	-6.32982	-8.7508	-6.15622	-4.17763	-3.42641	-4.60662	-8.7848	-3.73261	-2.42052	-9.08808	-3.64908	-5.51861	-2.45101	-1.15518
#484.17.C.P	C	Palatinate	#484	Interspecific cross	s17	RLmax	-6.0496	-7.95418	-4.84107	-8.23817	-5.72782	-2.77139	-5.14691	-4.44942	-6.33558	-6.09209	-2.33019	-2.37224	-3.95866	-4.65814	-6.27697	-5.03085	-3.99069	-2.1127	-2.67009	-9.88386	-4.79996	-6.77839	-8.13683	-5.70387	-5.49449	-8.0795	-4.53725	-4.21588	-5.88542	-5.74122	-8.75095	-7.02774	-3.73613	-3.16089	-4.54533	-8.41086	-4.25093	-2.72967	-8.92366	-3.76792	-5.91598	-2.28725	-1.70577
#503.16.A.P	A	Palatinate	#503	Interspecific cross	s16	RLmax	-6.26055	-8.29734	-5.406	-7.48373	-5.75829	-2.78532	-5.35786	-4.06423	-6.05825	-7.12149	-4.57691	-2.89513	-4.53728	-5.90036	-6.12821	-5.75457	-4.95921	-1.70375	-2.38838	-10.2016	-5.0258	-8.27013	-4.95272	-5.34414	-4.55857	-5.97703	-5.43455	-5.0635	-11.6592	-6.43661	-7.93688	-6.65881	-3.78582	-3.05695	-4.44332	-10.8994	-3.55592	-2.02466	-9.18108	-3.72272	-5.2469	-1.93805	-1.30999
#503.16.B.P	B	Palatinate	#503	Interspecific cross	s16	RLmax	-6.11366	-7.62711	-4.92218	-7.31593	-5.06772	-2.15224	-5.44353	-4.15363	-5.56832	-6.81496	-4.21681	-2.81697	-4.99267	-5.32536	-6.02401	-5.67918	-4.61421	-1.22858	-2.83718	-9.38395	-4.59992	-7.87711	-4.44005	-5.17306	-4.43224	-5.88498	-5.1541	-4.87641	-10.8415	-6.05408	-7.6505	-6.64411	-3.54887	-2.51683	-4.06758	-9.95616	-2.84156	-1.25225	-9.72536	-4.17733	-5.1886	-1.61845	-1.59601
#503.16.C.P	C	Palatinate	#503	Interspecific cross	s16	RLmax	-6.09227	-7.97438	-5.68081	-7.82773	-6.14712	-2.58579	-5.16475	-4.48045	-6.04447	-7.32974	-3.9751	-2.71901	-4.44266	-5.02856	-5.65886	-5.97886	-4.65911	-1.35797	-1.82635	-11.4748	-4.93462	-6.82652	-5.59883	-5.35877	-4.57159	-5.8304	-4.83256	-4.94048	-10.8637	-6.51393	-8.38887	-6.90402	-3.60421	-3.11795	-4.39306	-10.7992	-3.25016	-1.88395	-9.99227	-3.7281	-6.15133	-1.85778	-0.899177
#503.17.A.P	A	Palatinate	#503	Interspecific cross	s17	RLmax	-6.0894	-8.93853	-4.92915	-7.76773	-3.44332	-2.5653	-6.29053	-3.53776	-6.47865	-8.36065	-4.41981	-2.454	-4.48308	-4.55279	-6.08883	-9.99478	-6.07527	-1.32586	-2.00881	-5.40662	-4.77413	-11.1486	-5.1504	-5.21579	-5.37103	-5.89812	-5.43441	-5.18641	-9.56021	-5.78411	-8.57513	-8.52954	-3.22072	-2.75326	-3.83018	-8.3387	-5.11956	-3.64968	-8.83315	-5.88379	-9.06496	-2.00052	-0.743609
#503.17.B.P	B	Palatinate	#503	Interspecific cross	s17	RLmax	-6.18874	-8.19659	-4.45351	-7.49171	-3.58192	-2.18531	-6.46111	-3.16652	-5.5714	-7.41867	-5.11318	-3.02609	-5.25504	-5.07678	-6.77458	-8.38136	-5.88658	-1.19613	-0.86583	-5.61974	-4.80251	-9.49621	-6.29868	-5.63548	-4.96741	-4.86938	-5.21688	-5.11397	-9.50106	-4.9178	-8.31969	-7.82589	-2.21676	-2.34086	-3.62095	-7.67243	-3.44336	-1.91657	-9.7137	-5.12434	-7.91598	-2.16586	-1.55099
#503.17.C.P	C	Palatinate	#503	Interspecific cross	s17	RLmax	-5.9527	-8.41582	-4.87293	-7.48533	-2.83901	-2.63446	-5.63128	-3.60471	-5.42954	-7.18655	-4.08997	-2.22714	-4.10028	-4.21094	-5.62062	-7.43188	-4.61729	-1.45747	-2.41735	-5.286	-4.48103	-8.89537	-4.89574	-5.10434	-5.00753	-5.42349	-5.00806	-5.37581	-9.87651	-5.53588	-8.09061	-7.27316	-3.20249	-2.52185	-3.24372	-8.60937	-3.22149	-1.83364	-8.99132	-4.48704	-6.79001	-2.05954	-0.315592
#558.16.A.P	A	Palatinate	#558	Interspecific cross	s16	PEDmin	-6.12543	-9.57943	-6.76539	-6.93045	-6.008	-4.04995	-4.53975	-6.35759	-6.51574	-7.22088	-2.47399	-1.95705	-4.72408	-6.1013	-6.369	-4.97888	-4.75814	-2.82725	-3.59325	-11.0998	-5.13856	-6.43778	-4.68468	-5.22582	-5.53561	-6.78957	-4.37644	-5.40466	-10.101	-7.2739	-8.85467	-5.646	-4.6762	-4.76511	-4.12972	-10.1727	-3.11069	-1.7172	-11.0834	-3.61485	-5.01408	-2.97761	-0.940392
#558.16.B.P	B	Palatinate	#558	Interspecific cross	s16	PEDmin	-6.91237	-10.259	-6.06037	-7.17079	-6.29042	-3.58249	-5.69137	-5.63348	-5.39123	-8.56623	-3.52126	-2.5746	-5.24629	-7.08411	-7.49449	-5.45633	-6.12049	-2.54093	-3.06769	-13.6046	-6.11739	-9.09142	-3.42877	-6.08909	-5.89744	-6.74522	-5.23372	-5.71784	-10.3366	-6.76968	-9.18554	-6.78919	-3.62337	-3.85193	-4.49207	-10.3207	-3.62643	-2.05951	-11.1689	-4.29994	-5.20172	-2.33815	-2.23665
#558.16.C.P	C	Palatinate	#558	Interspecific cross	s16	PEDmin	-6.43702	-8.77725	-6.45864	-7.05881	-6.12957	-3.84784	-4.73096	-5.94865	-6.30445	-7.81982	-2.45656	-1.92847	-4.84977	-5.93326	-6.48815	-4.67881	-4.47029	-2.58079	-2.5257	-16.1042	-5.23617	-8.54335	-5.38107	-4.90074	-5.94266	-6.5135	-4.36193	-5.5299	-10.6303	-6.7077	-8.74661	-5.77737	-4.08784	-4.36453	-4.29431	-9.41522	-2.78811	-1.38153	-10.5852	-3.7075	-5.87904	-2.82081	-0.933462
#558.17.A.P	A	Palatinate	#558	Interspecific cross	s17	PEDmin	-6.39704	-10.1	-7.13886	-7.12501	-4.73181	-5.12925	-4.16048	-6.81102	-7.50119	-6.4139	-1.77855	-1.85567	-4.33765	-6.67566	-6.8874	-2.44149	-2.77883	-5.61895	-5.39618	-11.3624	-4.02604	-6.12718	-5.45894	-6.51192	-5.40115	-7.55213	-3.4874	-5.30838	-11.1512	-8.1784	-9.99517	-4.57011	-5.70309	-4.95508	-4.0448	-10.5037	-1.63914	-0.300531	-10.9999	-3.27854	-5.54951	-3.51807	0.167527
#558.17.B.P	B	Palatinate	#558	Interspecific cross	s17	PEDmin	-6.05206	-9.30018	-5.29278	-6.8108	-4.80979	-3.70201	-4.9771	-5.52814	-6.0608	-6.54094	-2.70669	-2.33312	-4.43899	-6.55544	-6.44948	-3.9243	-3.79894	-2.16892	-3.9966	-9.71327	-4.60633	-5.61715	-5.29659	-6.22141	-4.52226	-6.53874	-4.14628	-4.98241	-9.62746	-6.46739	-7.96635	-5.35732	-4.25846	-3.32325	-3.91675	-8.93328	-2.31745	-1.02814	-11.2768	-3.99067	-5.71733	-2.58348	-0.800282
#059.16.A.P	A	Palatinate	#059	Interspecific cross	s16	RLmax	-6.64453	-9.66394	-6.30546	-8.13176	-6.24289	-3.91205	-5.06826	-6.70676	-6.10285	-6.82379	-3.37704	-2.0256	-5.18894	-6.20357	-7.01671	-3.72787	-5.34141	-2.8519	-2.27403	-11.6995	-5.34389	-6.17148	-5.55083	-6.49421	-6.12992	-9.56329	-4.69144	-4.98788	-7.07885	-6.66841	-9.00232	-5.58775	-4.85686	-5.3351	-5.20157	-9.37304	-3.59563	-2.06169	-11.8367	-4.28969	-6.03548	-2.70032	-1.44209
#059.16.B.P	B	Palatinate	#059	Interspecific cross	s16	RLmax	-6.76057	-9.32752	-6.45369	-7.88739	-6.06589	-4.18529	-4.63317	-6.75361	-6.2419	-7.34162	-2.69557	-1.71612	-5.06697	-5.25665	-6.77945	-4.67984	-4.81414	-3.06331	-2.00153	-12.015	-5.075	-9.43096	-7.60767	-5.78942	-6.59404	-9.09451	-4.25606	-4.86744	-6.83233	-6.88981	-9.10893	-5.11124	-5.28103	-5.38564	-4.96466	-9.36005	-2.99492	-1.49615	-10.9175	-3.70162	-5.68072	-3.08525	-0.598163
#059.16.C.P	C	Palatinate	#059	Interspecific cross	s16	RLmax	-6.50781	-9.14862	-5.80697	-7.31134	-5.44647	-3.18779	-4.88363	-5.83285	-5.69353	-7.31575	-2.94924	-2.00554	-5.20254	-5.22037	-6.74761	-5.30825	-4.7828	-1.5881	-1.76727	-10.5621	-5.20455	-9.78427	-7.88961	-6.34572	-5.54912	-8.70261	-4.29271	-4.44341	-6.27047	-6.17315	-8.66198	-5.08688	-4.67805	-4.39704	-4.87999	-8.93531	-11.5672	-1.05899	-11.1595	-4.27014	-5.89379	-2.29994	-0.725955
#059.17.A.P	A	Palatinate	#059	Interspecific cross	s17	RLmax	-6.74822	-10.3635	-5.51102	-8.26545	-6.00292	-3.29255	-5.1809	-5.11443	-6.13326	-7.96152	-3.04406	-2.04674	-4.16686	-4.95342	-6.48717	-4.21283	-3.98381	-2.32097	-2.61688	-9.99524	-4.76777	-7.2766	-6.95105	-5.83521	-5.04278	-8.68442	-4.28709	-4.73893	-6.28803	-5.86566	-8.80774	-5.19508	-4.4393	-4.59566	-5.34729	-8.70462	-4.04535	-2.72861	-10.857	-4.17014	-6.79994	-1.80837	-0.0465622
#059.17.B.P	B	Palatinate	#059	Interspecific cross	s17	RLmax	-6.53604	-8.57546	-4.82319	-8.04464	-5.3452	-2.73682	-4.94952	-5.0348	-5.7217	-8.18805	-3.37507	-2.38763	-4.60602	-5.06569	-6.50835	-5.10465	-4.04077	-1.70753	-2.72444	-8.30493	-4.64931	-8.94002	-6.93725	-6.12294	-5.12388	-7.96708	-4.64952	-4.64587	-6.88673	-5.32531	-8.57013	-5.58838	-3.85818	-3.72399	-5.02003	-7.81758	-4.34655	-2.88475	-10.8732	-5.2078	-6.7961	-1.48345	-0.064261
#059.17.C.P	C	Palatinate	#059	Interspecific cross	s17	RLmax	-6.42892	-8.85742	-4.97092	-8.21898	-5.49612	-2.93167	-4.84091	-5.18092	-5.69958	-8.15763	-3.35178	-2.41648	-4.3635	-4.84263	-5.99114	-5.52472	-4.23005	-1.66117	-2.87738	-7.89634	-4.80627	-10.2245	-6.93535	-5.94717	-5.0785	-8.00624	-4.61154	-4.82807	-6.81758	-5.3313	-8.74916	-5.56685	-4.21296	-3.83666	-4.88907	-8.09834	-4.63629	-3.19215	-10.8154	-5.06963	-7.13802	-1.69972	-0.110316
#594.16.A.P	A	Palatinate	#594	Interspecific cross	s16	PEDmin	-6.47377	-11.5367	-6.9994	-7.57577	-8.07455	-4.25933	-4.6446	-6.01615	-6.83372	-7.22346	-3.43283	-1.54777	-3.62438	-4.80316	-6.39066	-3.34615	-2.37744	-3.37313	-5.17421	-18.7781	-5.56384	-6.11379	-7.22541	-5.08347	-5.90726	-9.54415	-4.35411	-4.7984	-8.467	-7.33395	-8.60601	-4.19315	-5.37605	-4.69538	-5.22003	-10.8084	-3.14876	-1.69202	-7.9073	-3.3858	-3.90218	-2.66548	-1.7006
#594.16.B.P	B	Palatinate	#594	Interspecific cross	s16	PEDmin	-6.50676	-10.6101	-7.09019	-7.74708	-7.73743	-4.78704	-4.32519	-6.55045	-6.67506	-7.08655	-3.45801	-1.32824	-3.31174	-5.3747	-6.57242	-2.9077	-2.2125	-4.38415	-5.11065	-15.1044	-5.37368	-5.71304	-6.01065	-4.4332	-7.00345	-9.8884	-4.09836	-5.05991	-10.4813	-7.85903	-8.44296	-3.94355	-5.52984	-4.79235	-4.8303	-10.6112	-3.15085	-1.6844	-8.71311	-2.80609	-3.63136	-3.46007	-0.796199
#594.16.C.P	C	Palatinate	#594	Interspecific cross	s16	PEDmin	-6.46077	-9.40797	-6.67823	-7.14856	-7.47953	-4.05202	-4.75015	-5.85582	-6.37171	-7.1861	-3.40772	-1.48535	-3.67591	-5.0405	-7.06726	-2.44349	-2.56815	-3.1819	-4.12576	-20.2611	-5.24181	-7.08391	-5.12161	-4.6193	-6.33759	-8.96672	-4.27283	-4.34773	-8.79195	-7.0348	-8.92853	-4.33521	-5.35569	-4.28673	-5.13438	-10.4306	-2.89946	-1.15883	-7.58078	-3.04581	-4.22669	-2.3419	-1.44013
#594.17.A.P	A	Palatinate	#594	Interspecific cross	s17	PEDmin	-5.76272	-8.99268	-5.03817	-6.873	-4.69391	-3.91528	-4.87394	-4.59175	-5.10507	-7.31433	-2.87939	-2.0964	-4.40563	-4.49298	-5.77598	-6.18372	-5.15477	-1.82463	-2.22763	-6.74013	-4.72757	-7.45318	-9.19608	-5.23176	-5.58493	-7.81929	-4.33592	-4.62193	-6.01256	-5.61921	-8.30424	-6.53951	-4.02722	-2.5202	-3.73677	-7.94499	-3.10156	-1.78014	-9.46825	-4.14997	-6.13406	-2.0745	-0.0081064
#594.17.B.P	B	Palatinate	#594	Interspecific cross	s17	PEDmin	-5.7118	-8.76071	-4.76419	-7.19243	-5.36672	-3.45095	-5.17359	-4.5963	-5.25027	-8.65159	-3.12659	-2.23268	-4.13784	-4.29561	-5.48124	-6.41029	-5.00298	-1.6622	-2.11046	-9.56274	-4.66435	-7.68536	-8.35336	-5.49673	-5.35138	-8.00765	-4.63604	-4.86823	-6.62944	-5.61022	-8.35716	-6.46381	-3.96839	-2.44028	-4.24019	-7.83848	-3.15205	-1.85134	-8.9366	-4.80763	-6.66656	-2.16264	-0.251212
#594.17.C.P	C	Palatinate	#594	Interspecific cross	s17	PEDmin	-5.82412	-9.6697	-5.17132	-6.80893	-6.12687	-3.49131	-4.37739	-4.97805	-5.52295	-7.73339	-2.30496	-1.72323	-3.89125	-4.00047	-5.42867	-5.831	-4.48131	-2.05557	-2.56623	-9.59035	-4.72548	-7.12652	-8.74956	-5.08926	-5.41759	-8.06323	-3.95384	-4.60017	-5.67692	-5.86634	-8.33259	-6.0807	-4.47091	-2.63998	-4.14491	-8.43291	-11.9114	-1.50538	-9.33779	-4.14988	-5.96845	-2.13525	0.268038
#598.16.A.P	A	Palatinate	#598	Interspecific cross	s16	PEDmin	-6.59786	-10.8272	-7.9634	-8.16466	-6.67653	-4.83312	-4.29279	-8.23914	-6.82835	-5.31863	-2.66709	-1.47934	-4.36725	-5.16847	-6.96623	-2.30709	-2.37331	-5.04495	-5.29154	-13.4567	-5.15929	-4.67044	-5.55441	-5.12529	-7.55367	-10.0644	-4.07967	-5.04571	-10.7386	-9.09359	-10.0519	-4.41621	-6.80227	-5.9599	-5.07095	-10.825	-1.79826	-0.181958	-8.61874	-2.67867	-3.14534	-2.79954	-0.325197
#598.16.B.P	B	Palatinate	#598	Interspecific cross	s16	PEDmin	-6.11577	-9.23616	-6.14519	-6.81306	-6.44446	-3.4866	-4.26963	-6.04635	-5.8049	-5.2928	-2.60381	-1.55678	-4.06148	-4.99453	-6.07373	-3.24972	-3.1601	-2.49668	-2.51084	-13.9231	-5.14235	-5.07452	-6.96443	-4.94641	-6.24779	-8.66053	-4.17134	-4.33992	-9.14393	-6.99417	-8.81943	-5.12259	-4.81262	-4.00488	-4.4412	-9.18261	-1.81163	-0.157916	-9.08636	-3.29128	-3.63557	-2.68594	-0.874964
#598.16.C.P	C	Palatinate	#598	Interspecific cross	s16	PEDmin	-6.34018	-9.72622	-6.95477	-7.53883	-6.84678	-3.82996	-4.61409	-7.18295	-6.13767	-5.39607	-2.98842	-1.65584	-4.00549	-4.91293	-6.3033	-11.3529	-3.21842	-3.43197	-3.98108	-13.5484	-5.34147	-4.25263	-4.83995	-5.37023	-6.30843	-9.78541	-4.23905	-4.78448	-9.36806	-8.08668	-9.00753	-4.80988	-5.64839	-4.70031	-4.60183	-10.1034	-1.67712	-0.0694767	-8.62325	-3.59365	-3.09327	-2.21908	-0.996211
#598.17.A.P	A	Palatinate	#598	Interspecific cross	s17	PEDmin	-6.03244	-11.2106	-5.84585	-7.51027	-5.41471	-4.00917	-3.6856	-6.20618	-6.04483	-7.10971	-2.05123	-1.19594	-3.73251	-4.43935	-6.29955	-4.46851	-2.22323	-3.29298	-4.11139	-10.47	-4.36886	-5.18384	-8.28201	-5.61533	-6.28895	-10.0739	-3.52781	-4.73239	-8.22716	-7.24076	-8.82469	-4.63694	-5.2199	-4.3434	-4.24017	-10.0396	-0.77029	0.587666	-8.25817	-2.43596	-3.26953	-3.68231	0.931532
#598.17.B.P	B	Palatinate	#598	Interspecific cross	s17	PEDmin	-6.26856	-11.3449	-6.38648	-7.70583	-6.24539	-4.16804	-3.91373	-6.147	-6.36757	-7.20644	-2.39265	-1.62597	-3.93985	-5.02253	-6.45017	-3.79237	-2.82422	-3.49472	-3.99837	-11.3244	-4.95981	-5.26453	-8.18056	-5.51619	-5.9046	-9.68793	-3.74367	-5.10581	-8.59591	-6.71404	-8.6715	-4.72675	-4.8992	-4.45193	-4.61283	-9.23731	-1.39952	-0.0770679	-8.87562	-2.34992	-3.66513	-3.85475	0.168208
#598.17.C.P	C	Palatinate	#598	Interspecific cross	s17	PEDmin	-6.27425	-11.25	-6.23061	-7.68219	-5.61872	-3.56954	-3.83467	-6.0827	-5.76771	-6.80203	-2.22029	-1.47894	-4.17785	-4.62135	-6.35187	-4.77521	-2.41061	-2.7719	-3.92012	-9.85302	-5.38202	-6.34424	-8.3539	-5.37627	-6.00747	-8.68804	-3.5206	-5.01773	-8.31095	-6.74375	-9.30199	-4.6611	-5.30662	-3.89695	-4.22437	-9.41586	-1.41672	0.0768857	-8.80507	-2.54268	-3.89072	-4.37212	-0.0258829
#647.16.A.P	A	Palatinate	#647	Interspecific cross	s16	RLmin	-6.31726	-8.82841	-5.81821	-6.43072	-5.029	-1.85947	-7.14963	-4.57434	-5.44483	-5.84274	-2.15168	-2.03192	-4.51573	-5.14889	-7.24785	-5.18603	-3.93723	-1.524	-1.46465	-11.8089	-5.4085	-5.11441	-5.0423	-6.08432	-5.33	-8.33253	-4.65549	-3.98146	-7.92843	-6.2567	-8.86578	-5.6366	-4.65257	-4.5588	-4.29471	-20.5721	-3.6636	-2.27468	-8.86685	-4.9731	-6.17681	-1.59992	-1.17977
#647.16.B.P	B	Palatinate	#647	Interspecific cross	s16	RLmin	-6.56595	-8.96797	-5.65438	-6.51229	-5.4266	-2.12028	-6.7214	-4.61607	-5.56863	-4.97858	-2.55099	-1.89804	-4.97059	-5.21738	-6.89542	-3.85615	-4.14749	-1.82341	-1.54119	-11.4679	-5.42724	-3.63563	-5.21338	-5.4824	-5.80286	-7.90474	-4.89949	-4.09758	-7.94949	-6.65387	-8.75211	-5.55502	-5.17129	-4.33907	-4.53245	-20.1952	-3.70044	-2.29567	-9.50795	-4.44234	-5.10797	-2.37656	-0.96541
#647.16.C.P	C	Palatinate	#647	Interspecific cross	s16	RLmin	-7.06925	-9.30683	-6.2799	-6.36699	-6.55824	-1.6371	-6.95	-4.37089	-6.14085	-6.24118	-2.49248	-2.57591	-5.09481	-5.60416	-7.0902	-5.71211	-4.88967	-1.33202	-1.92505	-11.6804	-6.09292	-5.33131	-5.9253	-6.40771	-5.33405	-8.38159	-5.43752	-4.12037	-7.69675	-6.56275	-9.64864	-6.48962	-5.54527	-4.60537	-4.88549	-20.7258	-4.49153	-2.95115	-9.30595	-5.65092	-5.64327	-1.81774	-1.189
#647.17.A.P	A	Palatinate	#647	Interspecific cross	s17	RLmin	-5.75995	-8.42812	-5.03958	-7.15525	-5.64023	-2.12284	-5.99058	-3.72861	-5.97948	-8.25118	-2.44594	-2.08457	-4.09764	-4.36565	-5.52412	-6.73037	-4.77152	-1.09183	-1.2802	-11.6804	-5.21756	-7.49289	-5.59294	-5.36139	-6.02192	-7.86261	-4.40684	-4.08358	-7.49345	-5.58402	-8.17342	-5.21019	-3.34427	-2.84029	-3.61765	-8.45777	-6.51156	-5.47939	-10.6328	-6.4154	-6.6052	-1.8486	-1.47898
#647.17.B.P	B	Palatinate	#647	Interspecific cross	s17	RLmin	-6.01791	-8.90706	-5.12685	-7.52202	-5.53483	-2.48741	-5.93708	-4.22191	-6.28974	-7.86714	-2.83313	-2.5612	-3.9596	-4.57149	-5.76568	-8.39086	-5.62099	-1.69779	-1.19225	-11.9016	-5.8121	-8.7929	-6.37984	-5.78497	-6.11864	-8.25413	-4.54337	-4.4776	-7.72164	-6.1608	-8.94323	-5.77201	-3.93073	-3.05862	-3.64034	-9.68252	-5.92658	-4.65796	-10.8931	-6.02398	-6.68949	-2.27484	-0.908994
#647.17.C.P	C	Palatinate	#647	Interspecific cross	s17	RLmin	-5.68666	-7.48843	-4.00769	-6.85575	-6.56703	-1.81242	-6.59233	-3.55133	-5.1629	-8.69907	-3.2661	-3.02207	-4.33464	-5.92194	-6.17379	-6.88567	-5.29158	-0.791669	-1.3258	-12.6973	-4.5347	-6.69546	-7.99353	-6.0788	-4.57692	-7.38628	-5.17009	-4.302	-8.69046	-5.10363	-6.83613	-6.1331	-3.13088	-2.04518	-4.246	-7.58212	-6.69838	-5.5441	-11.0234	-5.46718	-5.45083	-2.09273	-2.00841
#680.16.B.P	B	Palatinate	#680	Interspecific cross	s16	RLmin	-6.29212	-8.3171	-3.79128	-7.15503	-5.38419	-1.97539	-6.67587	-4.13056	-4.29871	-8.07188	-5.09873	-3.53512	-5.65149	-7.11453	-6.94739	-6.16913	-5.0638	-0.431267	-1.22416	-10.8694	-5.31811	-6.78815	-4.40172	-7.09414	-5.12346	-5.26106	-5.43148	-4.61299	-8.55458	-4.51925	-7.76733	-6.19794	-2.81146	-2.67957	-4.59346	-8.06658	-5.70499	-4.39879	-9.74613	-5.47276	-5.38228	-1.6963	-2.22379
#680.16.C.P	C	Palatinate	#680	Interspecific cross	s16	RLmin	-6.2375	-8.6629	-4.26868	-6.91889	-5.10317	-2.51319	-6.5884	-4.50845	-4.66596	-7.89772	-5.42024	-3.06016	-5.38045	-6.54678	-6.15463	-6.72076	-5.58844	-0.628173	-1.41416	-11.7399	-5.39171	-7.86826	-2.92697	-6.57281	-5.45092	-5.71287	-5.2155	-4.83686	-7.80625	-5.0404	-8.0912	-6.09931	-3.4518	-3.58786	-4.4415	-8.64734	-5.45591	-4.03924	-10.0176	-5.34416	-5.60148	-1.69763	-2.29139
#680.17.A.P	A	Palatinate	#680	Interspecific cross	s17	RLmin	-6.15982	-9.15065	-4.79235	-6.54873	-4.29505	-3.26179	-5.75419	-4.32431	-5.28257	-8.46744	-4.33752	-2.58473	-4.3528	-6.08311	-5.89166	-7.81261	-5.2196	-1.4059	-1.85188	-8.44728	-4.94723	-7.34063	-3.94962	-6.45804	-5.45063	-6.07743	-5.02573	-5.30503	-7.63508	-5.31008	-8.02625	-7.25243	-3.70059	-3.9177	-4.28182	-8.66773	-4.23256	-3.06852	-9.38064	-4.5306	-6.12325	-2.20834	-1.32579
#680.17.B.P	B	Palatinate	#680	Interspecific cross	s17	RLmin	-6.45173	-9.97312	-5.0563	-6.92501	-5.08172	-3.63423	-5.00068	-4.73308	-6.06808	-7.41545	-3.66601	-2.0591	-4.21147	-5.97215	-6.15731	-6.04613	-4.14501	-2.37175	-2.09103	-10.7453	-4.77079	-6.21092	-3.86336	-5.77325	-5.90768	-6.28411	-4.59807	-4.65069	-8.23087	-5.67228	-8.44769	-6.51594	-4.19049	-4.08605	-4.35066	-8.81126	-3.18317	-1.70518	-9.81546	-3.99579	-4.49088	-2.63395	-0.451057
#680.17.C.P	C	Palatinate	#680	Interspecific cross	s17	RLmin	-6.3077	-8.81852	-4.32097	-6.81621	-4.58602	-2.95068	-5.59733	-4.54866	-5.07439	-8.37857	-4.60417	-2.60638	-4.48494	-6.36437	-6.03227	-5.27324	-5.16239	-1.31043	-1.75599	-9.3728	-5.00854	-7.95146	-3.74011	-6.25826	-5.13876	-5.89691	-5.03639	-5.32187	-7.98954	-5.18493	-8.11752	-6.50907	-3.51856	-3.50851	-4.49667	-7.95054	-4.4778	-3.11111	-9.77157	-4.18858	-5.77937	-2.0906	-1.87383
[truncated: 42 more columns]
